# Supplementary material for: Nutrient criteria to achieve New Zealand’s riverine macroinvertebrate targets
Source: PeerJ. 2021 May 31;9:e11556. doi: 10.7717/peerj.11556 (PMC8174153; doi:10.7717/peerj.11556)
Supplement: Supplemental Information 4 [file peerj-09-11556-s004.xlsx]

## Sheet: Dataset 1
Unique_ID	MCI	QMCI	ASPM	DIN	DRP
4014379	87.5	4.01425	0.302891	2	1
13519343	100	6.09934	0.493091	1.6	1.7
13507276	112.174	NA	NA	0.73	1.7
13520779	91	5.94904	0.45121	0.9	1.97
13508633	111.667	NA	NA	1.01	2.04
14015273	107.5	3.92235	0.376441	11	2.1
12041401	118.2	NA	0.532665	1.45	2.82
3002756	84.4	3.3952	0.419044	0.29	3
1014099	125	3.64441	0.373393	6	3.05
8033699	76.135	3.94364	0.141238	18	3.1
1004839	130.357	4.8752	0.462333	19.5	3.35
8030950	78.25	3.94865	0.209584	1.7	4
1006091	123.9	4.77434	0.429378	31.5	4.6
7016679	131.5	7.79686	0.690811	19	5.5
8031291	71.085	3.45836	0.173582	171.5	5.5
14052240	95.3846	6.17043	0.591667	5	5.93
8021350	133.2	7.09859	0.601218	2	6
8021253	126.22	NA	NA	4	7
15027427	121.5	7.31209	0.60953	4	8
15062054	90	NA	NA	1.64	8
2005866	103.333	NA	0.492726	21	8.5
7048086	141.5	7.77839	0.640521	5	9.25
1007423	133.333	5.84534	0.522306	5	9.5
7023817	102	4.64469	0.41251	10	9.95
15024871	127	7.25823	0.637511	4	10
8003680	88.9	4.76542	0.378289	9.6	10
7023170	114	NA	NA	8	10.65
13020391	115.625	5.84938	0.66015	1	11
12003098	117.8	NA	0.577441	2.85	11.3
12031547	143	NA	0.631916	1	11.45
12010633	107.7	NA	0.477424	5.4	12.9
14026862	104.167	5.58986	0.494754	1	13
11024066	125.294	NA	0.60419	5.7	13
14030211	118	5.2685	0.527668	4	13.5
11029639	116.897	6.56795	0.651141	3.49	13.5
13049939	95.7143	6.79634	0.531366	1.26	13.5
1016578	137	NA	NA	6	14
14063289	112.9	4.22937	0.351347	2.66	14.5
11024343	124.667	NA	0.601522	12	15
14052538	90.1	NA	NA	3	15
8005683	108.3	5.13438	0.528549	6	15
8024159	116.18	5.84098	0.572946	2.62	16
8009631	113	NA	NA	12.2	16.1
7047138	87	4.36259	0.246223	4.23	16.4
10016609	129	NA	NA	4	16.7
14026079	110	5.45127	0.504966	3	17
2001381	86.8966	NA	0.324185	13.5	17.5
7048841	139	NA	NA	6	18
13017313	87.7778	4.22003	0.350158	3.15	18.5
13521044	104.483	5.9646	0.478927	3	19
6005935	119	NA	0.655336	19	20
6007694	144.5	NA	0.279642	22.5	20
10011665	148	NA	0.545952	6	20
10011551	106.5	NA	0.311214	5	21
9000758	143.225	7.85231	0.656148	2.54	22.5
13510147	100.952	5.12439	0.469485	3	23.5
14027448	101.583	5.24175	0.576281	1.05	24
8013661	128.7	7.3679	0.66017	5	24
11011673	113.694	NA	0.451627	8.15	24
11011819	124.667	NA	0.598377	5.75	24
12028930	126.65	NA	0.285099	6.9	24
2004547	93.6364	NA	0.289135	8	24
8013017	131.1	7.17307	0.656044	16	25.5
10022270	126.429	7.43009	0.664577	2.49	25.5
11028051	119.583	NA	0.539811	8.6	25.5
1003935	94.5	5.7459	0.25318	8	25.5
15034889	118	7.35223	0.59711	2.1	26
9006652	93.3333	4.0358	0.13587	3	26
9007799	135.692	7.79776	0.658646	3.31	26.5
12026816	123	NA	0.488511	2.2	27
14055045	84.7059	3.27872	0.297099	1	27.18
13029881	100.87	6.27301	0.489311	1.75	28
9000872	124.281	6.93802	0.583645	2.81	28
14014867	90.1974	3.34648	0.357084	0.77	28.5
3048532	112.963	3.42391	0.432117	14.79	28.5
1004333	117.444	3.83902	0.338143	18	28.5
13524234	90	5.26614	0.381802	0.9	29
13036021	116	6.75169	0.553044	2	30
7033067	129	NA	NA	6	30
15021964	117	NA	NA	0.79	30
11011667	128.446	NA	0.647977	8.3	31
7026047	75	2.67024	0.270849	18	31.45
11021862	100.065	NA	0.499222	7.35	31.5
13053639	89.4737	4.09764	0.316239	17.6	32
12003074	101.3	NA	0.466906	8	32
12052272	121.25	5.79403	0.474155	1	32.5
14032836	110	6.3764	0.528874	5	33
9008427	135	7.94031	0.758806	4	33
11011033	108.597	NA	0.526227	10	33
12010481	92.3	NA	0.304638	7.3	34
12010223	116.863	4.64953	0.578919	1	34.5
9002382	128.833	7.45401	0.626381	4.8	34.5
12026677	115.7	NA	0.439662	9.4	35
8034437	75.38	3.87688	0.23628	4	35
7038059	96	NA	NA	12	35.3
12025991	117.644	4.4984	0.570056	2	37
12031538	136.8	NA	0.636805	1.7	37
1015928	114.5	3.73685	0.291138	8	38.5
6009634	134.5	NA	0.565659	22	40
9011002	110.909	6.82505	0.558091	2.79	41.5
7033375	106	5.57129	0.444323	9.5	43.2
12031257	120	NA	NA	1	44
9000731	106.785	6.1055	0.458198	4.7	46
7046821	122	7.21946	0.576435	5	48
2008323	133.333	NA	0.611461	32.5	49.5
7042760	122	5.98741	0.502353	8	49.9
7036595	116	5.9478	0.456854	15	50
7047475	131	6.21025	0.509454	9	50
7034557	122	7.63842	0.608439	11	50
12028930	100.7	NA	0.285099	6.3	50
11019403	112.475	NA	0.566946	5.8	50.5
4005116	112.308	4.45377	0.397855	11.05	50.5
1017632	116	3.32364	0.311291	8	51.5
7033173	93.5	5.06973	0.419624	19.5	51.8
11022016	113.889	NA	0.557934	8.05	52.5
7027408	109.783	5.41827	0.472223	6	52.8
8034152	75.8	NA	NA	1.6	54
7030815	131	7.1115	0.585706	7	55.45
10009017	134	NA	0.590721	8	55.5
10012097	121	NA	0.556846	17	56
8030251	110.55	6.27572	0.532048	4.1	60
14015589	105.9	5.95991	0.462257	4	62
7048450	129.5	7.3209	0.588735	11	62.15
2002945	84.8148	NA	0.289363	13	62.5
13009676	87.7778	6.28104	0.466252	2	63.5
11016544	97.3684	5.54998	0.509671	3	64
9006741	117.519	6.8846	0.535488	3.29	65.5
8024853	109.295	6.3623	0.504648	5	68
9013597	137.906	7.37806	0.696042	11.4	69
8013534	102.59	5.13238	0.454203	3.7	71
2004122	73.1034	NA	0.148194	13	71
10010008	128	NA	0.536846	9	71.5
8026454	71.43	3.82473	0.150685	116	72
12012463	108.571	3.42059	0.40369	2	72.5
9009042	138.22	7.87336	0.676251	3.85	73
8024658	100	6.64562	0.427891	7	73
8024783	94.1	6.14764	0.472401	7	76.5
14020471	105.8	NA	NA	3	77
7040182	104.5	NA	NA	17	80
9009342	128.21	7.48443	0.664111	3.36	80.5
8028989	112.73	6.1474	0.535954	5.1	81
8008191	90	NA	NA	3.39	81
13032488	98.4	NA	NA	4.4	81
13040507	96.5278	5.95018	0.481801	2	84
9017635	86.6984	5.15316	0.325802	7.5	84
2005960	83.6364	NA	0.336009	11	85
6009210	100.5	NA	0.353913	5	90
8017485	116.4	5.82003	0.574192	8	90.5
8026084	68.9	4.17303	0.139815	60.5	91.5
10009027	139	NA	0.592971	8	96
10007801	112	NA	0.514666	7	97
14045797	99.2	5.52941	0.479688	4	99
13009520	100.092	6.66853	0.528257	4.5	109
12031043	120	NA	0.544962	3	111.5
10009716	110	NA	0.4959	9	115
7041729	113.5	5.96993	0.517756	8	120
8019520	106	5.88343	0.415465	22	121
7005268	106	5.31877	0.451291	14	125
15032882	120	6.01264	0.555048	6	129.5
10009091	108	NA	0.44	7.5	130
10010938	92	NA	0.270695	7	130
9010025	129.63	6.84191	0.603946	8	133.5
11008643	118	NA	0.508375	6.45	133.5
6004135	117	NA	0.357891	30	135
10009624	77	NA	0.225497	17	135
7032196	90	4.2568	0.300531	32	139.35
8016769	95.7	4.22923	0.368047	20.5	139.5
8024544	89.515	4.89217	0.346507	19.4	140
1016433	122	NA	NA	12	140
7016830	121	5.55577	0.521531	14	140.4
15020897	108	6.18813	0.478719	2.95	143
7018645	101.5	3.65729	0.369112	11.5	143.1
8031515	120	NA	NA	12	144
8023742	62.375	3.57632	0.144637	250	144.5
15056983	122	5.78777	0.521052	12	146
8014348	97.4835	4.87531	0.411763	7.6	146
15062800	124	5.6397	0.573056	9	147
12028095	118.75	3.40019	0.500418	2.9	148
10010534	120.492	4.35109	0.577277	3	148
13037679	101	6.21265	0.483161	3.55	154.5
10007963	114	NA	0.532666	9	155
10010159	134	NA	0.493389	11	155
8023221	109.41	NA	NA	14	156
7016830	119	5.55577	0.521531	24	157.65
4016696	115.2	5.77729	0.592103	9.41	158.5
14065709	116.471	5.68671	0.482241	15	159.5
13042388	94.7619	4.9548	0.404436	2	163
9016527	109.474	NA	NA	11.2	164.5
13013190	117.241	6.98561	0.588634	14.2	168
15051163	122	6.41783	0.660886	10	173
7041259	114.5	6.02707	0.472958	7	180
2004093	90	NA	0.344515	16.5	180
7006225	110.613	4.25946	0.420152	10.5	188.85
13064565	99.0476	6.18358	0.514062	6.45	189
8021730	107.53	5.22944	0.429954	24	189
1026490	96	NA	NA	54.5	190
10012707	70	NA	0.152223	11	190
9010876	126.333	5.94364	0.512598	4.85	195
9008887	123.09	7.14618	0.631682	4.4	195
5009160	121.111	6.56719	0.642905	9	196.51
11017762	114.873	NA	0.596049	5.4	198
9011999	116	4.09793	0.444602	4.5	200
14032923	91	3.95104	0.42028	3	200
14037549	110.588	6.77778	0.498746	4	205
1019201	116.889	4.22899	0.291312	7	205
7048887	97	4.61398	0.316949	11	208.25
10009467	85	NA	NA	14	210
8029023	70.48	3.47502	0.145895	115	210
8024883	100.87	5.23501	0.531433	23	210
7015868	122	6.6139	0.573956	14	210.8
11016829	85.8824	NA	0.258032	10.3	215
8015108	113.15	4.73689	0.561795	6.65	220
13043804	114.615	6.8374	0.575142	1.4	220
13517069	92.5	NA	NA	4.45	220
9003856	114.111	5.761	0.494889	7.85	225
13009200	94.2857	NA	NA	13.15	226.5
9012636	97	4.80939	0.426305	5.9	230
10011510	109	NA	0.431268	13	230
8025585	88.435	5.7617	0.509334	23	230
8024999	81.1	NA	NA	30	230
7037436	104	6.90429	0.521107	14	230.15
7009618	106	NA	NA	15	232.3
14047587	87.8	3.34873	0.427512	6.5	235
10008409	124	NA	0.583575	9	240
7035888	115	6.69117	0.528434	22	241
7017464	117	5.55924	0.536066	15	245.45
15052505	108.077	4.31882	0.430395	1.12	250
11011349	101.534	NA	0.496259	3.8	250
14066851	114.4	4.98217	0.473456	11	260
10009716	106	NA	0.4959	11	260
1006036	78.6665	NA	NA	6	262.5
8025568	87.8	4.24725	0.381616	10	270
7038868	117	6.40721	0.530121	13	270.5
12039314	108.5	NA	0.485498	4.95	270.85
7024561	100	3.06211	0.269088	11	273.75
13062111	93.75	3.54046	0.324866	1	275
10011762	105	NA	0.414815	2	275
8018541	114.8	4.92745	0.538164	21	280
7039436	113	NA	NA	18	280
12022404	115.9	NA	0.588626	5.35	280
2004609	72.7273	NA	0.170538	13.5	280
8017355	118.333	6.82152	0.552665	5	284.92
10012673	124	NA	0.450527	19	290
8022581	116	6.18243	0.47152	26	290
7047460	115	5.19857	0.455373	8	301.4
7039229	113	5.41958	0.445977	13	302.95
8017939	123.8	NA	NA	6	305
1018445	98	3.9992	0.25638	12	305
14062358	68.3	2.03689	0.160438	10	310
1007625	128	3.39055	0.383998	7	310
10011130	93	NA	0.264789	12	310
9010034	97.8788	4.38489	0.337221	13.8	315
7004799	113	NA	NA	16	317
13023957	106.957	4.4159	0.459706	2	319
13023958	106.957	6.19688	0.51496	2	319
14025453	94.5	5.2664	0.381738	6	320
10011985	72	NA	0.20441	14	320
2004945	71.3043	NA	0.165872	16	320
10011551	99	NA	0.311214	9	325
11011611	110.954	NA	0.498662	12.95	325
12010385	77.93	NA	0.209914	9.2	330
9012311	113.333	5.12573	0.462993	10.96	333.25
6004420	122	NA	0.665794	30	335
14061357	89.4	3.88407	0.229797	6	335
10011749	62	NA	0.178711	15.5	340
1006289	113.667	4.16803	0.266671	8	342.5
9013512	105.417	6.44526	0.418642	13.15	350
9009625	119.624	6.66165	0.505071	11	350
9006280	113.333	6.76909	0.501699	5.55	350
7017142	80	3.89193	0.262633	9.5	350.7
11016362	82.5	NA	0.17962	19.5	355
6002601	85.4545	3.31883	0.323913	5.95	356
9009060	108.235	6.85229	0.458056	9.9	360
8025012	69.5	3.57173	0.212851	88	370
9000356	97	4.61727	0.169907	16.45	375
10010436	103	NA	0.436499	16	375
7017619	78	3.24639	0.226582	11.5	377.35
7037199	108	4.69689	0.359144	13.18	380
8022284	120	4.8955	0.397472	20	380
12039791	108.5	NA	0.482438	5.1	380
14044144	88.4	3.23077	0.272415	5	380
1018018	113	3.58688	0.332731	11	380
1011729	112	4.39735	0.384956	19.5	380
8028639	92.6	4.49256	0.412095	4.3	380
8024713	86.25	NA	NA	108.5	380
7017619	83.0769	3.24639	0.226582	15	384
7039403	105	5.33678	0.368261	27.5	390
9012604	118.164	4.81539	0.331409	26	390
8017970	97.65	NA	NA	47	390
15029370	106	6.06009	0.505577	0.8	395
12031867	117.9	NA	0.583572	4.1	395
12038833	113.6	NA	0.439396	5.9	401.9
14032092	68.35	4.00587	0.141471	127.5	405
7039931	103	4.22733	0.349571	13	407.7
15050335	93	5.62207	0.477762	11	415
2007136	74.7826	NA	0.130914	17.5	415
7040210	86	NA	NA	13	422.75
14072878	113.3	5.60787	0.569053	14	430
7040389	91	4.47618	0.333205	21	435.95
7036107	95	4.33332	0.324225	11	440
9009586	118.333	5.86537	0.549327	9.65	445
13038063	91.4286	4.85099	0.376648	7.5	450
12040989	105.9	NA	0.461058	4.6	455.7
3009601	93.6	3.85093	0.297156	4	460
10011590	64	NA	0.171755	11	460
12037749	115	NA	0.496843	6.65	463.5
7036883	117	NA	NA	46	468.5
7037329	114	5.88926	0.516366	10	474.9
11011436	107.917	NA	0.474113	14	480
9012769	68	3.92382	0.12427	23	490
7037306	117	4.93356	0.329625	14.5	498.5
11009660	114.741	NA	0.530368	8	500
7044946	99.5	4.07438	0.365869	6	510
14060933	90	4.56352	0.342036	20.5	510
15038511	118.5	NA	NA	6	510
8030534	110	NA	NA	9.6	520
7039002	104.5	4.98996	0.403536	11.5	525
10011098	100	NA	0.403829	8	530
8025058	74.89	3.89159	0.303067	9	530
15048673	101	4.6365	0.460693	14	535
3039792	99.15	4.28338	0.364937	10	550
8008241	126.435	NA	NA	6.7	570
8026822	101.154	4.59196	0.332995	5.4	570
13046874	102.609	5.11798	0.43963	2	580
9007085	78.4408	4.20588	0.125278	30	580
15062197	109	5.15295	0.514077	13	585
7042471	106.5	4.61147	0.419085	10	585.25
7039708	100	4.77032	0.395681	24	627.1
13038512	83.8095	NA	NA	10.9	635
9009035	115.761	6.17063	0.512932	10.3	640
11011511	95.3696	NA	0.385478	5	640
7037684	100	3.26744	0.248003	16	640.7
13039820	92	3.79647	0.360138	9	650
13063543	106.774	6.73984	0.553067	3	650.98
15057386	95	5.02885	0.350703	6	665
8014053	111.55	5.56921	0.606327	6	670
8027138	101.215	3.91401	0.437214	12	670
3038360	108.8	3.82908	0.382702	12	685
13068955	81.4286	3.66071	0.232892	12.75	695
7045750	69.5	3.99339	0.115386	16.5	701.3
8030706	116.9	4.84199	0.578105	22	710
11017507	93.7868	NA	0.314624	10.3	710
7036588	114	NA	NA	11.5	712.5
15045155	104	5.68553	0.509906	10	720
14060534	88.05	3.11605	0.254398	18	725
15049464	88	4.97376	0.434717	24	745
3016134	54.75	3.83754	0.147976	40	760
13063878	95	4.02375	0.332625	25	765
14068653	88	NA	0.353527	24	770
3031392	119.15	5.268	0.450864	61	780
9009016	94.6154	4.53542	0.289537	16.9	780
7036883	101.212	NA	NA	173	790
15051018	100	NA	NA	21	790
9006301	97.6835	5.01237	0.473422	4	800
13063905	97.8947	5.51449	0.434139	5.5	815
11012276	110.389	NA	0.566035	7.6	825
7040681	101	4.64225	0.388814	7	829.9
8030794	96.67	4.93507	0.419896	16	830
3018237	74.9	NA	NA	203	830
13064439	89.4118	4.57184	0.349654	15.15	835
14071052	108.3	4.68584	0.387775	15	840
6002693	97	NA	0.497038	11	855
15057427	97.5	5.19431	0.448435	12	860
8026385	69.47	3.7941	0.139692	166.5	860
7041637	100	NA	NA	6	874
7041911	101	NA	NA	5	875.85
7041260	103.5	4.48501	0.341267	7	877.15
7041260	103	4.48501	0.341267	7	877.85
7044151	116	4.88016	0.469526	10	880
15049205	96.5	6.59411	0.482727	6	890
6008155	100	NA	0.775771	36	890
15053378	104	4.01477	0.360091	10	890
15058243	85	4.75071	0.352295	19	895
7041617	104	NA	NA	8	900
9010816	90.3421	3.99312	0.326422	18.1	905
15048787	97	4.99604	0.462582	27.5	910
15058642	96.5	5.38234	0.439982	6	940
13058883	107.619	6.6664	0.500711	2	950
7037436	95	6.90429	0.521107	13	955
7048050	111	5.14202	0.312326	15	973.6
9004627	94.5134	4.81246	0.442094	14	975
13064205	96.8421	4.12193	0.333071	6.8	995
7037487	112	5.9751	0.481444	15	1000
7042591	105	5.33418	0.452898	6	1006.5
14067596	88.9	2.59864	0.273642	44	1030
8026430	69.4	NA	NA	124	1030
15058499	101.5	4.99296	0.473679	8	1045
15062815	79	4.66126	0.20902	19	1045
15061707	74.5	NA	NA	14	1045
9008718	105.415	5.30366	0.412314	36	1060
8031553	95.3	5.06937	0.487359	34	1060
13064842	101.765	5.25182	0.416156	3.5	1061.5
15059279	90	5.4164	0.461819	9	1073
13008756	84.3478	3.89988	0.320395	10.25	1100
1019698	124	NA	NA	20	1100
9013489	81.4787	3.5674	0.308063	37	1130
6010042	113	NA	0.748879	30	1135
8031217	96	NA	NA	13.1	1140
14067757	92.4	4.57202	0.367145	17	1165
15060150	67	NA	NA	14	1165
7037051	100.5	4.00185	0.365143	158	1178.8
15042735	79	NA	NA	42	1195
2005765	73.3333	NA	0.165207	29	1200
15059190	99.5238	5.05345	0.476623	9	1214.5
12040935	90.4	NA	0.294246	5.15	1220
6011312	101.5	NA	0.392173	52	1265
9014420	92.4475	3.6298	0.325025	33.5	1275
14062378	92.8571	5.24822	0.456117	37	1300
8013662	89.6	3.70952	0.401888	8	1380
10002678	81	NA	NA	4.2	1400
11019999	107.698	NA	0.503873	12	1405
13523742	68.8889	3.1575	0.162229	95.5	1425
13039145	88.75	3.48337	0.301165	7.9	1465
15031719	121.5	7.11195	0.567305	2.27	1465
3017494	65.2	3.67729	0.24307	21	1500
10002617	81.2692	NA	0.226622	8.5	1510
15054215	81	3.42651	0.207676	59.5	1520
8029835	98.3	4.60789	0.492284	14	1600
9001470	77.8421	4.40249	0.111063	26.5	1670
9009215	80	4.00121	0.243168	22	1710
6013024	98.4615	4.40565	0.433847	45.75	1734
15058925	84.5	4.7194	0.326534	35	1740
3023947	106.3	NA	NA	90	1835
9000495	81.4667	4.55891	0.13743	35.5	1875
8028268	90.43	3.51012	0.433211	23	1880
15059564	76.5	3.70935	0.179252	9	1995
8010530	115.95	5.54959	0.513005	11	2100
7045635	92	4.11188	0.286074	15	2400
2009665	66	NA	0.16371	8	2400
3034452	111.4	6.01233	0.476651	48.5	2600
15058921	75.5	3.56805	0.170378	11	2650
8030952	96.3	NA	NA	22	2750
13523955	93.0435	4.7526	0.360822	61	2850
8007550	95.25	4.414	0.486826	17	2900
15044764	91.5	4.05967	0.281224	21.5	3050
2009507	82.1053	NA	0.246301	7	3200
13523518	85.5556	NA	NA	66	3300
13523169	84.3478	NA	NA	62	3300
8008510	103.05	5.78723	0.509437	15	3501
15040610	87	NA	NA	33	3600
13040859	95.2381	NA	NA	16.9	3900
13054187	86.4	2.93462	0.251177	31.5	4700
13062805	102.105	4.71359	0.415831	4.5	4750
9007329	98.1818	4.98589	0.33411	11.2	4800
13063922	88.8	3.09368	0.19589	4.15	5100
13051729	100	5.41267	0.469612	11.3	5800
7045975	83	4.06267	0.180979	33	6159
13064295	83.4783	3.79483	0.26632	3.25	8700
7046139	61.5	3.49199	0.13008	24.5	10578.8

## Sheet: Dataset 2
MCI	QMCI	ASPM	DIN	DRP
129.266	6.83784	0.65798	26.4617	9.50038
94.3986	NA	0.370477	90.4207	16.3964
114.789	NA	0.497463	99.9721	12.7824
128.035	NA	0.680983	20.0905	11.3535
123.94	NA	0.645021	21.5519	7.40085
132.231	NA	0.730716	165.539	12.8367
133.914	NA	0.672937	125.682	15.3882
131.375	NA	0.611461	70.5264	22.7128
131.219	7.26783	0.671626	21.1326	9.10669
131.724	7.42094	0.7148	43.1667	9.28863
144.138	7.18901	0.760957	34.5604	7.14186
126.667	5.80198	0.612955	32.851	6.07767
137.197	6.94729	0.659156	55.3428	5.16276
150.833	7.31667	0.713458	31.6275	2.73093
150.476	7.10569	0.721965	19.088	2.38655
133.75	7.62527	0.767729	20.0973	2.20995
109.982	5.69668	0.52343	71.5799	13.1937
118.824	5.5	0.467744	53.0975	3.93986
123.333	6.73274	0.668218	16.8331	3.77436
128.03	6.8046	0.61113	39.1392	2.81314
127.742	5.5618	0.584077	84.4474	15.5334
126.125	NA	0.682391	84.4474	15.5334
129.375	5.35308	0.488061	37.0733	5.25377
130.769	7.00443	0.622439	NA	NA
134.338	NA	0.70528	40.9382	9.43002
124.953	7.19881	0.631609	28.402	5.07249
132.414	7.16816	0.696181	44.7667	9.57161
134.163	NA	0.770378	44.7667	9.57161
112.308	6.01704	0.563192	78.7737	8.47596
72	3.54	0.265977	87.8771	7.80839
115.565	5.48016	0.510896	143.705	13.5531
130.286	6.56378	0.667922	32.3803	13.2113
118.912	6.5842	0.532405	292.926	6.16814
138.443	NA	0.768435	33.4106	14.5043
105.829	5.39317	0.389415	89.6652	8.49329
144.828	7.68376	0.790353	40.6859	12.5836
104.836	4.69636	0.37129	332.458	7.60478
135.625	7.06326	0.720183	31.8143	4.4967
116.171	6.47573	0.507075	34.5062	4.32212
134.737	6.49769	0.604085	243.129	17.5995
121.176	5.94175	0.504606	46.5813	3.16773
122.249	6.52213	0.57528	42.7837	4.68268
116.667	5.5851	0.519662	201.618	17.4312
129.587	7.10066	0.640752	45.7324	7.22111
127	5.08293	0.422432	26.9748	3.51745
134.917	7.2119	0.655234	242.134	26.0916
124.053	5.31978	0.543854	53.8645	7.74791
98.951	5.11598	0.379718	67.634	5.26113
130.818	6.7489	0.667054	76.9762	15.1905
116.605	5.87749	0.483231	NA	NA
126.03	6.50056	0.62258	310.792	32.2168
127.778	7.2093	0.583452	239.632	16.279
108.021	5.65949	0.462279	224.202	18.3353
119.113	6.7188	0.61761	NA	NA
108.502	6.08208	0.456439	193.54	15.7397
85.8358	3.26407	0.219538	372.553	14.2414
109.167	5.78365	0.506498	56.936	8.47127
140.769	6.87943	0.715608	37.132	12.5421
132.5	7.07848	0.751734	62.5629	11.9258
122.48	6.8415	0.632579	101.278	14.9318
130.252	5.75949	0.619923	101.347	14.9401
115.279	5.80162	0.29465	35.9739	7.99154
139.121	7.50853	0.728818	38.2814	7.37419
123.704	6.50575	0.575521	46.2193	12.7854
115.537	4.86126	0.406771	54.4335	12.0079
130.517	6.70468	0.588393	37.5096	11.1776
132.921	7.03924	0.681619	37.5096	11.1776
111.651	5.17693	0.471133	154.789	9.5262
124.737	6.39357	0.726474	84.005	8.12227
102.713	3.69212	0.300919	60.3337	12.4772
124.331	6.07206	0.559353	37.1527	15.3615
121.439	6.16539	0.363647	37.1527	15.3615
129.972	6.82559	0.671398	37.1527	15.3615
139.31	7.08577	0.683153	40.6894	14.2299
138.667	5.33	0.64272	NA	NA
137.29	7.2684	0.671521	45.0697	12.708
120.717	6.93176	0.588384	183.345	13.6176
132.973	6.9652	0.742757	50.9359	12.3965
103.863	6.30593	0.382914	184.991	12.7947
125.246	7.04504	0.522501	NA	NA
118.329	4.7895	0.540112	356.104	20.202
106.556	5.12769	0.383136	124.338	14.5315
109.672	5.46909	0.405338	124.338	14.5315
119.909	6.84066	0.555795	124.338	14.5315
127.163	6.13313	0.655465	61.0988	14.9912
118.462	6.63	0.381229	121.902	12.8691
93.5736	3.64157	0.277326	262.723	16.3039
128.421	7.12	0.542311	153.371	25.1311
133.105	6.98785	0.628403	341.757	18.5293
133.251	7.02041	0.604739	341.757	18.5293
137.931	7.08481	0.680674	41.2718	9.96126
137.5	7.46	0.565603	265.946	10.0866
135.693	6.5364	0.670647	72.2543	9.34443
118.889	6.89856	0.518959	324.691	11.2041
121.25	6.37321	0.613897	375.463	11.3215
104.815	4.00314	0.373646	67.6666	6.08501
106.667	5.52885	0.436398	558.587	32.5734
93.3421	3.53817	0.187719	254.914	8.99589
105.19	6.1966	0.561889	66.9534	16.8909
143.333	7.73391	0.746215	50.8032	7.45222
114.447	6.72495	0.45784	76.2955	8.71199
120.768	6.97725	0.515402	194.678	18.3401
125.912	7.02892	0.641228	324.677	9.86862
129.167	7.45602	0.606215	139.152	8.97622
117.895	6.12	0.421089	119.578	6.67479
141.913	7.35588	0.726302	119.578	6.67479
98.1797	4.94486	0.427586	694.113	25.1083
140	6.75113	0.779206	56.9371	17.747
95.4922	4.84185	0.406683	592.296	27.3675
98.4391	5.51434	0.435021	NA	NA
111.304	5.86573	0.443319	98.6201	18.0373
87.1111	5.15697	0.198272	124.013	8.24772
143.772	7.15102	0.72203	43.5821	5.77234
81.2455	2.77654	0.177158	506.064	27.1769
146.237	7.68446	0.746856	64.5569	4.74475
142.762	7.73545	0.71605	64.5569	4.74475
124.918	6.75993	0.634331	98.3243	13.6917
161.333	7.46491	0.702142	100.898	5.65092
122.016	6.47185	0.547797	140.275	12.6018
128.235	6.31	0.492001	296.891	27.0785
118.777	6.67282	0.534531	296.891	27.0785
100.769	5.15444	0.437369	127.846	7.39124
122.963	6.19165	0.561684	107.542	7.04723
113.487	6.41793	0.494357	NA	NA
132.71	7.0806	0.629444	43.1381	4.80452
121.595	5.85464	0.478186	157.46	23.4639
123.593	6.80808	0.65018	178.622	6.85536
121.161	6.235	0.406555	160.773	8.50862
116.337	5.52002	0.53794	567.3	17.9516
97.7273	4.2164	0.426598	174.753	17.907
127.318	5.56539	0.604645	63.437	6.61842
112.71	5.34977	0.349428	521.448	18.317
115.25	6.07851	0.572156	281.112	17.2579
138.348	6.65784	0.712792	75.2356	16.7625
136	6.31818	0.508798	194.808	25.0076
114.667	6.58	0.424559	523.895	8.31086
68.0875	3.06186	0.124892	850.163	34.433
105.592	6.43855	0.479819	905.275	61.1425
110.43	7.13299	0.527219	933.505	61.0895
133.252	7.36801	0.647636	NA	NA
105.085	6.74033	0.499838	566.611	27.533
117.431	6.34157	0.512886	220.323	9.1843
95.3846	4.64977	0.25481	140.128	18.2834
117.184	6.43763	0.48827	NA	NA
123.835	7.17424	0.551124	144.994	9.15738
92.8281	4.41993	0.317794	729.906	30.7525
104.441	6.25615	0.469819	729.906	30.7525
119.254	7.11253	0.550971	151.612	9.1987
121.5	6.87046	0.566069	172.922	8.61216
108.512	6.17437	0.426597	NA	NA
118.932	6.3855	0.564422	NA	NA
109.889	4.13091	0.383416	435.072	28.2237
81.0166	2.38209	0.163362	677.455	33.9927
125.926	7.48049	0.617025	32.7552	7.07255
134.667	5.96839	0.647315	106.383	19.9304
99	5.20609	0.528059	973.454	43.9563
121.053	5	0.490388	572.328	38.9418
109.242	4.99142	0.462333	664.817	33.0168
109.176	4.21159	0.354949	697.918	33.6374
131.785	5.84789	0.689869	104.896	18.1759
71.2678	4.72958	0.229613	1580.97	107.784
95.6429	5.27975	0.490799	756.188	33.2705
111.111	4.80189	0.308694	596.943	25.543
114.015	6.5804	0.493787	612.131	25.3631
150.909	7.19802	0.629005	279.707	18.5468
135.172	7.85433	0.729428	91.236	7.87243
126.597	6.55735	0.566593	344.724	11.6414
110.525	5.83895	0.513698	47.2909	22.6804
109.564	4.7004	0.453935	121.351	18.1323
128.488	6.19752	0.505015	142.239	8.38843
110.466	6.2548	0.53598	431.974	21.3933
133.132	5.36499	0.568623	520.194	27.3642
87.1429	4.43	0.414204	1085.57	43.8597
117.295	6.21071	0.433921	NA	NA
148.8	7.23733	0.757534	47.3546	11.8743
123.733	6.46026	0.539128	155.597	23.218
137.053	7.0045	0.530973	111.191	17.4141
132.121	5.8537	0.652428	30.7948	6.61335
105.333	4.47222	0.401077	NA	NA
118.084	6.3289	0.464986	282.711	10.1599
130	6.90244	0.611144	NA	NA
116.667	5.04081	0.548302	174.855	25.816
136	5.18519	0.532967	665.777	29.9831
106.25	5.44231	0.358781	958.967	38.3521
107.364	4.29133	0.415988	573.637	8.72954
114.657	6.47856	0.484315	575.474	23.7814
114.174	5.71898	0.549075	221.389	20.4104
97.3121	4.60424	0.370228	598.342	37.7812
84	4.37903	0.330397	657.983	36.2261
106.903	6.22812	0.473952	215.2	9.46908
112.991	6.94539	0.44941	287.993	10.5801
89.1913	4.11143	0.233107	431.279	20.2238
123.615	6.63749	0.592624	429.177	15.3169
80.8889	3.42573	0.188932	257.251	7.51464
122.487	6.45231	0.536563	777.867	30.188
99.0476	4.05783	0.42339	753.361	31.9667
109.3	6.01311	0.450864	694.233	40.7553
107.591	5.02077	0.405567	238.716	14.0814
129.877	7.33592	0.614349	211.335	9.2086
104.756	4.85548	0.428105	NA	NA
124.615	4.97	0.509646	604.57	29.5443
137.333	6.64	0.493831	604.57	29.5443
68.5634	4.15783	0.169233	835.767	64.5
126.91	6.87948	0.654542	137.225	9.74095
140	7.12411	0.767473	48.7927	10.5147
98.8889	5.58	0.319349	531.874	28.8374
113.109	6.62013	0.530009	605.076	29.808
123.386	7.01308	0.582313	391.839	8.14634
104.075	4.64811	0.485825	280.577	20.5119
120.192	5.05665	0.54553	260.248	26.2525
89.1258	4.12338	0.242401	515.293	26.699
60	2	0.1	631.328	35.4196
108.43	6.49194	0.486438	611.013	23.7153
136.464	7.44333	0.647729	139.268	9.54682
91.9744	3.68315	0.320515	374.911	19.0187
85.5411	4.03653	0.234108	644.596	30.7811
112.817	5.15343	0.437932	526.496	21.8298
86.1538	3.83019	0.158229	702.465	25.2099
131.905	7.28953	0.759252	42.2018	8.37269
103.5	6.23078	0.458441	472.227	20.7537
115.714	5.85827	0.522726	481.76	13.7605
84.2536	3.52515	0.262736	404.183	25.235
107.857	5.37005	0.46765	159.264	16.9284
113.256	5.62004	0.383434	553.226	25.2165
107.58	5.06187	0.476651	1637.4	13.6
138.225	7.00064	0.698149	40.1517	9.51662
139.139	7.41643	0.658026	51.2693	9.43678
123.187	5.40865	0.540545	628.247	39.6671
105.424	4.33737	0.315204	406.648	9.25863
72	4.04762	0.147367	1175.51	63.0151
80	3.28849	0.140334	111.872	28.0529
101.476	4.08688	0.352362	316.494	17.253
119.217	6.30306	0.539512	48.8021	8.04247
136.98	6.55056	0.610555	214.148	20.1162
134.333	7.09612	0.717797	236.327	15.896
114.288	6.37079	0.444978	543.714	11.7803
132.222	7.32	0.525313	333.766	10.0614
132.879	5.94087	0.637203	74.2187	15.4507
88.4219	3.39958	0.240592	877.667	32.3575
121.461	5.24483	0.5704	363.875	14.5905
129.016	6.97753	0.570502	67.1562	9.2275
122.297	5.55938	0.572065	430.619	17.0835
132.826	6.91046	0.662547	618.83	14.7249
124.167	7.24988	0.549663	194.269	9.53882
124.701	6.63886	0.586193	39.8111	11.7993
138.746	7.6706	0.739632	64.2064	9.48597
105.455	4.63	0.348056	881.854	41.4298
106.463	4.49868	0.457277	782.495	38.4073
110.25	4.13064	0.317467	524.147	13.8631
103.058	5.30056	0.382702	NA	NA
141.244	7.78939	0.69968	49.5497	7.15793
137.462	7.10066	0.712915	130.149	9.9182
97.1902	4.02074	0.274806	592.033	35.33
107.059	4.33333	0.392422	532.606	22.2863
149.091	6.87288	0.657992	46.0518	12.5395
132.38	7.28636	0.67729	41.3063	8.72721
135.154	6.85505	0.596193	121.252	9.21933
135.385	5.53922	0.623207	391.878	21.9599
103.611	4.46769	0.342511	315.657	10.7778
130.565	4.85275	0.547467	82.915	11.1615
129.412	6.07576	0.74278	57.8111	7.16877
128.706	6.2831	0.656307	47.1178	8.73683
129.769	7.24846	0.580624	95.3464	11.6341
132.306	6.81211	0.584819	672.508	29.0717
105.48	4.02453	0.361337	510.806	22.4316
76.6667	5	0.18377	615.394	22.1643
131.75	6.29611	0.678392	40.3773	9.92367
136	6.61731	0.73587	40.3773	9.92367
104.596	5.461	0.327031	950.915	23.7488
103.057	4.90704	0.385335	714.998	31.0331
122.667	6.01942	0.500282	774.142	28.9193
97.2902	4.65283	0.476111	630.717	32.0341
90.1056	4.7407	0.487626	630.717	32.0341
106.439	4.02949	0.306236	50.8355	6.56725
119.38	6.73073	0.542596	116.91	9.38716
140	6.5	0.493448	831.87	33.9573
101.181	5.93418	0.341064	232.953	8.28219
127.429	7.0359	0.649369	53.9444	8.67347
122.339	5.92799	0.56009	646.747	35.014
138.75	6.98	0.542859	128.412	10.9579
96.8634	4.03182	0.267565	53.4545	8.06966
107.857	6.85543	0.309545	139.904	8.98887
125.467	6.60233	0.5497	839.452	35.105
112.092	6.07167	0.461678	573.787	29.3243
133.774	6.51075	0.527632	156.422	16.7851
117.448	5.04586	0.536523	165.954	11.5234
123.325	5.50175	0.455755	299.98	26.1182
99.6577	5.45936	0.458004	241.867	8.57377
100.869	4.4925	0.345813	1115.28	49.0203
121.306	5.78113	0.544364	230.344	21.1171
96.6012	4.64985	0.281933	567.567	27.5159
130.769	6.95	0.555075	783.014	44.0479
121.285	5.96349	0.487021	412.865	17.7375
129.985	6.06148	0.469025	414.574	22.9536
121.843	6.91555	0.534742	432.819	24.4596
101.053	4.79024	0.358973	80.2614	18.7215
128.889	5.64078	0.408878	191.803	2.12993
124.442	6.18314	0.479531	643.025	19.6873
125.604	5.71889	0.55498	108.103	13.2525
151.765	7.21782	0.598793	112.573	21.3556
142.252	6.72735	0.719875	91.2297	11.5084
75.5944	2.46023	0.132494	NA	NA
84.583	3.86907	0.356188	312.934	51.7853
119.701	5.98182	0.432117	35.8654	12.575
116	4.4878	0.455178	49.1773	10.303
131.818	7.37118	0.536818	102.932	14.8964
140	7.36921	0.581517	NA	NA
130.913	7.19934	0.66001	38.0245	8.02531
136.1	7.05012	0.632037	29.1821	10.3631
113.6	6.49878	0.540147	25.7083	9.50964
135.259	7.64287	0.709086	33.9367	10.8468
146.415	7.36228	0.634348	51.3014	13.819
119.091	6.77674	0.591963	22.4056	8.263
126	7.52727	0.626719	19.819	7.82258
105.714	6.70833	0.486056	32.5043	4.73579
95.3241	3.61525	0.31039	NA	NA
111.667	5.70886	0.589749	33.0036	6.34402
120	7.192	0.680736	42.912	6.59662
133.6	5.44573	0.645774	68.4809	8.24612
81.5385	4.39576	0.238785	NA	NA
109	4.20925	0.422328	410.937	14.9645
123.704	6.01274	0.698449	51.4473	22.2033
119.5	4.18919	0.326225	476.7	12.9162
93.875	3.9498	0.180581	435.487	13.7425
63.3333	3.91916	0.145477	379.417	23.2213
121	6.21676	0.619459	106.203	11.3114
122.105	6.68443	0.473388	71.1965	11.6759
117.333	5.64723	0.453355	161.554	10.6575
136.522	6.7591	0.830094	43.6311	9.4279
119.364	4.57208	0.492257	544.356	17.5045
115.385	4.88836	0.546008	65.3198	18.0453
126.667	6.15068	0.613532	269.858	11.4292
97	3.40169	0.379699	335.926	14.4721
140	7.10307	0.809506	141.361	10.0876
136.364	5.73856	0.652847	38.9104	20.9559
110.476	4.81633	0.390367	108.187	9.74605
128.571	6	0.496029	127.486	9.90206
107	3.94196	0.237621	NA	NA
121.308	5.42133	0.53717	539.713	20.0367
113.92	5.71349	0.598529	301.471	11.8475
120.083	5.83653	0.596735	422.029	17.1462
114.211	3.13305	0.398234	138.651	8.21981
124.643	6.25103	0.426995	95.3766	13.9351
113.857	3.59259	0.297528	189.76	8.94712
77.8667	3.86976	0.144017	148.15	12.498
103.333	6.01445	0.480888	52.8078	15.3332
114.68	4.99318	0.447947	213.43	37.2126
110.054	4.07391	0.255038	675.624	29.6481
100	5.54699	0.339448	104.618	12.5321
132.455	6.59829	0.399277	213.141	15.2094
112.773	4.49698	0.338909	266.153	12.2343
113.333	6.15257	0.41089	192.439	26.08
129.132	6.26913	0.552677	292.635	6.1289
117.283	4.86997	0.373539	222.662	16.691
121.429	5.66158	0.634831	107.068	8.95942
108.235	5.14657	0.451553	534.215	18.0438
120	4.27765	0.549993	52.4197	8.94805
113.939	4.08385	0.264442	636.893	12.1293
111	4.92767	0.426849	860.823	20.6253
138.095	6.87102	0.607291	40.709	10.2063
127.444	6.71983	0.502378	535.721	19.0865
117.826	4.68418	0.502926	NA	NA
121.143	4.90707	0.464461	86.0505	7.14863
125.263	5.10556	0.430229	61.6717	7.46614
107.059	4.24487	0.339052	186.833	28.6035
115.385	5.17636	0.521112	116.465	9.41974
113.523	4.05297	0.306379	850.314	27.3731
131.818	6.22687	0.572246	45.9921	7.26304
99.2	4.30089	0.503233	NA	NA
122.5	6.65704	0.570805	53.5091	11.1106
121.733	4.17331	0.312947	733.308	16.0567
136.8	5.92667	0.64708	95.3767	6.98177
125.333	5.24026	0.609953	133.499	7.22177
108.667	5.06236	0.493739	133.391	11.8898
123.333	5.73047	0.531862	189.181	23.6475
63.4286	3.82486	0.347548	130.717	18.736
118.824	5.0814	0.543869	404.602	35.2903
89.0909	4.86545	0.302891	10.9123	4.20576
101.204	6.63967	0.583883	10.9123	4.20576
122.111	7.08536	0.592103	182.017	10.4248
111.22	3.45	0.376285	33.6402	6.71199
108.485	5.52917	0.490339	111.747	6.58997
127.407	6.13781	0.68234	232.788	18.1233
129.905	5.30056	0.637168	153.418	26.0559
112.933	4.07672	0.29542	1044.87	29.8782
120.933	6.07792	0.517125	597.89	19.5461
121.389	6.66822	0.591899	40.579	11.1914
103.125	4.97021	0.401858	204.711	12.6083
114.833	4.30151	0.309306	162.662	16.9047
112.143	5.93636	0.556288	412.166	16.7982
132.174	6.98024	0.533088	42.976	11.0193
114.464	6.49282	0.466706	225.526	32.2672
142.105	6.70827	0.604402	NA	NA
106.667	5.09023	0.362032	93.7634	20.6181
123.319	6.48359	0.5569	93.7634	20.6181
107.556	3.28676	0.262001	317.832	35.482
117.576	6.71074	0.591989	167.707	13.4183
123.5	6.37104	0.624255	82.8631	14.4677
117	4.36634	0.440476	353.26	17.9647
124.933	4.91447	0.525448	417.955	23.3741
73.8	4.01087	0.190418	154.442	17.441
131.579	7.82407	0.672044	49.7878	6.40364
107.5	5.27778	0.33849	89.5408	5.96222
119.167	4.76868	0.364562	106.941	7.52032
127.19	7.24847	0.642905	185.831	9.65074
117.419	5.12385	0.537047	226.916	11.1088
106.667	5.72874	0.589011	139.907	12.8924
105.703	NA	0.518228	1040.96	21.6295
92.4663	NA	0.369527	1137.47	19.8777
82.6143	NA	0.189272	955.041	18.1067
136.156	NA	0.691103	373.555	7.06951
86.8825	NA	0.309186	373.555	7.06951
139.205	NA	0.645163	NA	NA
95.7398	5.98642	0.323913	386.492	7.20744
88.0745	NA	0.248118	760.225	19.2226
111.464	NA	0.497038	NA	NA
105.732	NA	0.501474	NA	NA
95.4644	NA	0.403571	1006.52	22.9767
104.091	NA	0.486865	552.66	20.8131
99.5597	NA	0.445606	996.729	18.2668
105.452	NA	0.524428	370.19	13.8012
95.2483	NA	0.297731	370.19	13.8012
101.772	NA	0.392689	796.904	25.4742
105.405	NA	0.452488	510.12	18.7235
95.4233	NA	0.37502	978.708	18.8473
89.4364	NA	0.357891	180.467	24.0446
104.649	NA	0.497016	86.5545	10.3666
96.9733	NA	0.326354	NA	NA
136.837	NA	0.665794	399.646	27.5312
91.1714	NA	0.347385	90.29	10.575
124.362	NA	0.527926	39.0259	10.6607
95.1844	NA	0.414127	29.6782	8.71634
141.368	NA	0.725486	NA	NA
64.2688	NA	0.129676	51.2423	15.3942
130.329	NA	0.655336	32.6663	11.436
118.326	NA	0.526408	309.88	21.5132
98.2366	NA	0.371786	359.392	21.1792
86.5729	NA	0.307839	NA	NA
137.38	NA	0.631988	156.742	17.5355
132.12	7.58142	0.612351	102.631	12.5797
77.6243	NA	0.279642	30.7491	16.4476
100.321	NA	0.36791	32.879	12.1718
144.604	NA	0.775771	1030.27	31.7955
82.4129	NA	0.27151	619.289	21.3735
88.6678	NA	0.333452	120.685	19.7346
138.136	NA	0.70042	667.49	27.4858
117.583	NA	0.565659	78.6409	17.1461
122.886	NA	0.587298	151.617	20.2552
138.249	NA	0.748879	967.743	30.839
107.077	NA	0.447764	788.967	20.2827
136.691	NA	0.709747	1063.84	31.6915
97.814	NA	0.378218	1180.43	28.6207
92.4902	NA	0.359951	879.649	24.5641
143.246	NA	0.725983	113.35	8.79335
91.5068	NA	0.324131	1211.5	25.892
91.9996	NA	0.352366	1082.7	23.6047
94.0768	6.03602	0.433847	NA	NA
109.734	NA	0.482089	NA	NA
99.767	NA	0.433317	1062.57	20.5033
110	5.38519	0.485595	262.411	12.941
127.857	7.02737	0.687374	231.455	21.7496
115.21	5.22316	0.414831	340.752	15.6047
110.568	6.32183	0.451291	114.144	24.0715
112.976	6.02579	0.456921	NA	NA
105.76	5.44386	0.420152	221.303	12.7895
114.53	6.52286	0.458569	221.303	12.7895
122.069	7.38858	0.689513	66.2329	9.91374
104.445	5.34301	0.414588	251.275	13.3651
119.259	6.71997	0.576044	188.071	9.76203
106.207	5.80739	0.500118	167.011	9.83145
119.944	6.52901	0.573865	56.9826	11.2571
121.76	6.51686	0.582905	104.82	12.0056
126.733	7.65057	0.692309	39.6913	14.5909
131.311	7.48579	0.720822	55.8413	15.0695
126.024	6.66899	0.573956	150.713	17.5324
134.303	7.67796	0.690811	20.0524	18.1779
119.77	6.75379	0.521531	180.088	19.9162
118.947	6.39159	0.534704	178.218	19.2461
90.5826	5.16209	0.262633	417.084	13.1404
119.371	6.55147	0.536066	310.659	16.0536
78.5952	4.13155	0.226582	410.524	13.8828
79.8333	4.15488	0.251515	410.524	13.8828
120	7.27313	0.7186	758.066	21.5343
97.9883	5.12524	0.369112	183.524	11.3847
95.8318	4.94112	0.341912	250.436	16.115
129.154	6.66624	0.50013	NA	NA
101.905	5.68509	0.478954	NA	NA
121.491	5.47489	0.5203	37.0289	7.8857
110.4	5.84006	0.522273	47.1424	9.24695
117.465	6.70955	0.550504	24.6289	8.6324
100.261	5.88184	0.41251	35.778	11.6326
94.8326	5.44019	0.409479	NA	NA
84.6154	4.61067	0.269088	323.755	11.5482
103.654	4.90046	0.337068	323.755	11.5482
83.1232	4.5094	0.270849	56.7522	17.1916
101.447	5.30322	0.336349	202.484	8.29935
123.636	7.76687	0.52247	52.4666	5.60171
107.542	6.6846	0.472223	273.975	13.5872
111.233	7.11141	0.521738	273.975	13.5872
78.6	2.56457	0.136299	201.967	8.35078
74.2857	4.66806	0.25302	196.807	11.7896
92.8255	4.4623	0.294742	128.283	15.3325
99.2874	6.18199	0.377559	82.2694	7.85863
125.859	7.49914	0.585706	55.1241	6.43299
96.2466	5.04587	0.300531	166.677	21.5497
82.193	4.88382	0.272238	160.634	20.748
128.788	7.2521	0.569463	NA	NA
105.85	6.69736	0.444323	364.295	68.8408
90.4037	6.17436	0.383161	71.5137	11.146
104.542	6.78423	0.461162	71.5137	11.146
100	7.59176	0.568063	92.0032	7.66141
136.22	7.51585	0.608439	42.8786	7.33697
92	6.18412	0.379463	200.674	11.6604
110.111	6.97614	0.48452	257.46	12.2751
116.29	6.71628	0.528434	311.018	18.721
101.154	6.00477	0.476221	122.71	12.1782
120.816	5.94522	0.497691	773.524	25.2203
109.895	6.7548	0.456854	102.673	12.4923
107.325	7.0726	0.507759	431.784	11.0649
100.005	5.98108	0.466945	784.02	36.3141
112.352	7.10772	0.549889	784.02	36.3141
106.851	5.23885	0.359144	456.957	14.8783
105.941	6.47665	0.500058	456.957	14.8783
93.3333	5.84721	0.329625	417.916	14.8181
113.709	5.97449	0.449429	417.916	14.8181
121.814	6.67588	0.516366	489.271	11.2886
119.413	6.70791	0.481444	784.659	15.2366
95.7216	6.24159	0.404732	90.2358	15.1792
88.839	5.03668	0.248003	724.956	16.4588
86.1905	5.2908	0.308209	114.451	11.9587
99.6972	6.3824	0.401182	442.052	13.3627
101.957	6.25283	0.403536	511.968	13.4014
115.322	5.89356	0.445977	406.446	15.2921
101.037	6.25373	0.368261	847.815	32.0371
95.1839	6.1822	0.395681	612.637	20.1521
106.353	6.06798	0.476401	138.194	17.3633
97.3214	5.91045	0.362667	476.935	15.5059
100.564	5.44321	0.429017	264.032	17.9415
103.118	5.72424	0.388814	925.141	7.82452
101.333	6.47385	0.38965	394.59	12.3439
109.892	6.91123	0.472958	182.19	6.93289
100.426	5.78071	0.414329	982.119	7.48206
94.4859	5.86109	0.341267	982.119	7.48206
102.875	5.28032	0.371198	850.873	6.61744
106.474	5.51142	0.383514	955.227	6.22299
117.846	6.78564	0.517756	142.275	10.7077
106.509	5.59462	0.419085	231.514	13.0002
110.084	6.09612	0.452898	841.368	7.01716
123.778	6.65475	0.502353	81.6129	9.0964
85.0054	5.31718	0.291125	672.994	8.27275
111.691	6.19176	0.469526	478.797	11.645
122	7.03623	0.633858	37.7536	5.26221
99.2657	5.03616	0.365869	636.74	7.24425
116.791	7.21295	0.574632	1136.8	21.3056
126.885	7.53499	0.576435	81.7706	5.51898
115.272	6.16733	0.455373	275.551	9.42069
128.583	6.90816	0.509454	78.6486	9.21929
142.157	7.53204	0.640521	20.8619	5.01928
141.102	7.59307	0.588735	76.44	11.0219
127.619	7.87854	0.663406	61.4813	9.43572
138.278	7.70333	0.654399	33.1195	6.21311
100.86	4.7374	0.316949	303.407	13.3001
105.6	5.24171	0.428819	195.943	12.3436
109.697	4.5339	0.459762	79.8351	11.5343
129.688	5.96171	0.558324	34.9644	7.24813
136.154	6.15517	0.729386	38.8557	9.52048
110.279	6.11867	0.563602	38.4267	6.05976
97.9929	4.45722	0.486826	2150.41	18.3234
102.696	5.11528	0.509437	311.243	11.2236
125.81	6.24934	0.600002	334.267	9.51295
117.692	6.25503	0.518147	189.019	13.2726
120.365	5.38205	0.513005	1291.4	12.8223
114.817	5.16228	0.444655	781.953	12.2789
131.789	7.31664	0.656044	37.2587	12.0326
142.213	7.66616	0.66017	34.5687	8.32855
98.3768	4.38294	0.401888	700.064	10.4733
114.406	6.02475	0.618278	173.71	27.2124
116.975	6.62921	0.606327	331.668	7.15108
114.056	5.6751	0.561795	218.443	7.66692
123.518	7.38842	0.552665	204.646	6.23087
128.428	6.84447	0.574192	193.382	7.93621
121.826	7.01723	0.605848	193.382	7.93621
117.143	6.5148	0.538164	142.602	17.6163
127.449	6.56334	0.635135	21.798	4.81498
135.677	7.06423	0.601218	13.3811	2.87853
118.617	6.09815	0.397472	274.588	18.8403
120	5.65488	0.550575	NA	NA
116.458	7.46519	0.578707	329.697	18.3984
120.953	6.75162	0.572946	38.5275	4.22625
108.889	6.12285	0.594775	189.219	10.8202
108.885	7.05699	0.5304	205.383	24.1998
123.77	7.1858	0.521003	46.6767	5.29451
113.209	6.99955	0.535954	119.617	6.3676
99.6507	6.46621	0.492284	1333.24	15.6675
108.162	7.01166	0.532048	83.033	5.20488
114.736	6.73766	0.578105	648.002	22.2087
99.7262	6.41598	0.437665	1151.35	18.477
119.972	6.86226	0.541116	632.919	21.5773
126.773	6.87028	0.61414	136.661	14.4552
70.8691	3.33799	0.169907	428.055	17.9003
110.013	6.72982	0.458198	NA	NA
146.7	7.68624	0.656148	29.1419	3.2978
129.046	7.38097	0.583645	36.0213	3.44568
107.832	3.89792	0.433956	203.841	14.6983
142.77	7.66548	0.707175	45.8503	10.4956
135.091	7.64905	0.626381	147.703	9.95079
141.739	7.56989	0.697106	123.874	14.4466
118.449	6.60066	0.494889	233.876	9.14418
118.161	6.57043	0.548197	187.981	13.0926
110.385	7.30275	0.501699	425.392	7.46205
103.95	6.18873	0.473422	857.886	7.37851
119.887	7.28041	0.535488	NA	NA
103.378	4.05567	0.33411	879.89	18.5754
107.56	6.56164	0.467517	559.559	10.6879
138.551	7.42261	0.684731	73.5442	10.4186
139.489	7.77636	0.658646	111.557	6.7646
145.111	7.72021	0.758806	37.33	4.80787
103.528	5.94958	0.412314	846.771	23.5482
132.149	7.35696	0.631682	169.709	5.48782
110.74	6.46487	0.512932	416.018	11.8871
137.632	7.6307	0.676251	76.2353	4.82561
108.253	7.30726	0.458056	456.075	10.2982
130.529	6.8959	0.636022	119.02	8.96081
133.198	7.50832	0.664111	93.4371	5.41651
116.817	6.72212	0.549327	338.197	8.69413
113.703	7.1229	0.505071	289.319	9.83874
126.137	6.94839	0.603946	173.963	10.4514
106.003	6.23707	0.466655	194.474	14.1652
90.6668	5.20443	0.326422	609.556	19.3043
117.381	6.60821	0.512598	190.097	5.61084
116.172	7.35522	0.558091	111.316	6.93532
99.8758	5.88029	0.413751	592.452	17.9552
110.33	6.1049	0.444602	215.603	5.45433
112.003	6.54516	0.458176	218.418	5.41047
109.744	6.58209	0.462993	393.53	12.5212
100.115	6.29545	0.426305	NA	NA
86.2233	4.74932	0.308063	756.74	27.4988
104.333	6.96947	0.418642	409.253	13.1445
137.874	7.46428	0.696042	67.4313	9.1892
127.327	7.28272	0.625591	45.5009	6.242
91.7005	4.81836	0.325025	763.945	25.6228
100.371	5.45888	0.406676	186.312	10.0504
108.267	5.65191	0.453174	71.9006	10.4386
126.006	7.11362	0.585222	50.7921	11.6155
113.33	6.06546	0.446396	41.9824	6.42458
121.306	NA	0.481083	101.982	5.39922
131.25	NA	0.626681	46.164	5.93571
118.298	NA	0.548859	163.273	5.67622
112.816	NA	0.540895	188.351	7.24402
93.656	NA	0.499781	685.867	8.19813
133.424	NA	0.534113	57.7312	5.46425
111.094	NA	0.450806	135.921	6.32287
98.5965	NA	0.357182	318.971	11.7437
123.81	NA	0.535336	165.251	4.34265
119.671	NA	0.514666	151.571	8.68882
125.755	NA	0.532666	134.979	8.32885
128.072	NA	0.583575	206.959	9.13126
134.627	NA	0.590721	75.9954	8.1796
141.013	NA	0.592971	44.3148	9.80341
102.706	NA	0.44	NA	NA
135.882	NA	0.567449	62.2723	12.1068
121.773	NA	0.4959	202.168	10.3321
110.892	NA	0.49618	202.168	10.3321
130.271	NA	0.536846	194.059	10.6717
124.579	NA	0.493389	170.798	10.7128
100.504	NA	0.436499	301.514	14.2127
118.377	6.43604	0.577277	156.543	3.84457
106.194	NA	0.403829	435.697	9.28101
111.724	NA	0.431268	251.712	13.9996
97.6858	NA	0.311214	42.336	5.52227
104.327	NA	0.344137	42.336	5.52227
139.902	NA	0.545952	44.8564	5.50667
127.893	NA	0.556846	64.6855	17.1002
116.471	NA	0.508092	380.672	15.4647
115.985	NA	0.450527	242.671	17.4561
124.339	NA	0.643403	185.133	4.52158
115.453	NA	0.562312	58.392	3.82022
91.6515	NA	0.328111	349.47	14.7689
113.993	NA	0.525034	217.455	8.13577
116.204	NA	0.537352	88.9544	4.90218
122	NA	0.557931	56.2348	4.88081
127.88	NA	0.553764	106.534	6.7043
129.809	NA	0.636679	141.107	4.88844
129.816	7.79954	0.664577	27.446	2.80033
113.341	NA	0.513003	114.643	8.17068
119.838	NA	0.549759	208.732	7.7241
132.469	NA	0.595101	71.8342	6.43424
121.468	NA	0.508375	147.176	7.99145
117.275	NA	0.579677	162.658	7.72493
121.665	NA	0.530368	363.008	8.33582
111.41	NA	0.526227	47.8116	10.4814
108.148	NA	0.496259	63.3344	7.02831
108.079	NA	0.474113	266.095	10.3579
96.4425	NA	0.385478	291.744	7.6154
112.178	NA	0.498662	174.88	11.7566
130.96	NA	0.647977	41.9133	7.56041
107.812	NA	0.451627	39.084	10.0114
120.523	NA	0.598377	37.9506	5.83417
110.024	NA	0.566035	417.824	7.8039
109.931	NA	0.476504	228.199	9.37209
104.182	6.85961	0.509671	122.923	4.9692
119.955	NA	0.596049	262.902	13.8594
87.6221	NA	0.262589	574.123	26.131
93.8599	NA	0.412139	115.786	5.2347
114.62	NA	0.566946	72.6235	6.42882
112.823	NA	0.503873	954.013	10.3034
118.295	NA	0.557934	NA	NA
130.897	NA	0.60419	98.051	5.61908
119.485	NA	0.601522	35.9659	3.82624
115.265	NA	0.539811	41.3976	5.32481
122.211	7.21027	0.651141	16.8332	3.23415
117.494	NA	0.61411	16.8332	3.23415
104.96	NA	0.466906	87.754	7.55054
120.558	NA	0.577441	34.951	4.5333
101.664	NA	0.331741	166.57	7.14628
120.32	6.53674	0.578919	50.382	1.58896
82.009	NA	0.209914	453.963	9.45039
98.6105	NA	0.304638	84.4038	7.41252
111.897	NA	0.477424	39.6108	5.87549
121.042	NA	0.526837	29.5273	2.67665
108.798	5.73901	0.40369	73.0066	2.37384
109.05	NA	0.459676	226.093	5.99195
110.178	NA	0.401684	16.0293	2.97779
121.913	NA	0.588626	195.061	5.33753
125.085	6.35205	0.570056	41.9736	2.29405
130.363	NA	0.506345	56.2542	4.38377
115.544	NA	0.439662	75.9227	7.35745
141.031	NA	0.604013	42.1305	4.86932
132.318	NA	0.488511	52.889	4.27793
128.034	NA	0.552901	99.7898	5.29346
118.499	5.8855	0.500418	137.365	2.98311
93.116	NA	0.285099	34.7924	5.83203
129.372	NA	0.59608	34.7924	5.83203
117.443	NA	0.543035	329.015	5.97811
120.192	NA	0.545922	623.496	6.07468
95.4167	NA	0.322712	131.103	1.67514
130.798	NA	0.544962	127.805	2.5987
123.553	NA	0.527439	28.6292	4.19842
140.862	NA	0.636805	41.6318	2.11832
142.222	NA	0.631916	20.7629	1.69618
124.497	NA	0.520428	116.716	2.35901
120.593	NA	0.583572	266.58	3.38863
120.961	NA	0.589449	437.157	4.52866
108.863	NA	0.46496	1053.87	5.09943
107.087	NA	0.431001	NA	NA
116.899	NA	0.496843	122.784	5.16158
113.567	NA	0.439396	493.651	6.69024
108.552	NA	0.485498	506.204	5.69952
113.192	NA	0.482438	361.538	5.86686
126.337	NA	0.54952	541.086	5.68333
87.2031	NA	0.294246	942.193	5.57922
105.83	NA	0.461058	597.882	5.56931
126.435	NA	0.532665	37.621	4.13875
121.594	6.91207	0.474155	35.4743	1.62137
128.644	7.25395	0.606409	71.4223	10.8402
127.697	7.19933	0.597575	73.8876	12.5782
108.379	5.72094	0.460934	100.237	10.6677
85.0229	4.37176	0.289552	549.142	16.9471
105.902	6.74546	0.484514	64.2309	4.19422
117.804	7.29775	0.580645	27.9275	2.86257
107.06	6.92338	0.466252	88.4767	2.96076
102.042	7.03539	0.489992	46.8734	3.45455
94.4024	6.50257	0.424144	294.706	6.75995
125.534	6.96851	0.595879	79.0946	8.91675
112.261	7.2741	0.51216	151.476	6.06772
119.797	7.07513	0.574719	104.472	7.85731
127.126	7.5523	0.610427	16.4286	3.13664
118.646	7.07482	0.569001	63.5758	4.59458
118.306	7.11914	0.588634	131.635	13.5522
106.356	7.31404	0.517571	89.5353	3.31472
109.411	6.42362	0.541702	129.028	14.5302
103.594	7.17959	0.56472	142.366	4.51716
104.381	7.2948	0.549739	NA	NA
98.4433	7.24632	0.513936	70.639	3.99533
115.354	7.54193	0.59121	52.1619	3.68937
124.025	6.91144	0.66015	20.1859	1.53679
107.616	7.20923	0.501754	125.53	3.65066
107.679	7.03914	0.558491	926.331	7.30735
115.37	6.67275	0.571902	60.8803	3.42549
119.264	6.83684	0.525587	65.584	2.49762
108.005	7.03784	0.604347	1175.52	4.17205
111.553	6.15226	0.459706	269.484	2.68408
104.12	6.89597	0.51496	252.766	2.73244
127.371	7.62278	0.618336	17.6246	3.07457
113.189	7.01351	0.538408	16.0255	3.31141
107.588	6.57876	0.489311	56.629	2.80907
93.3725	5.11318	0.426149	41.2144	2.1908
91.0171	6.11501	0.408492	147.346	4.76251
114.717	6.54292	0.529279	112.759	9.01027
120.953	7.17495	0.553044	54.3784	2.70786
107.343	6.87544	0.483161	214.572	3.72106
95.8139	5.04598	0.376648	721.29	12.9696
108.602	6.50692	0.523582	1656.23	14.9207
93.2947	4.24394	0.301165	1453.24	9.80321
82.9858	4.24484	0.297728	1108.86	44.6312
105.247	7.04079	0.481801	69.5168	2.26457
97.3719	4.98947	0.402662	1670.6	9.68326
97.3898	6.66261	0.420934	20.1623	2.58765
97.3104	5.85668	0.461435	1297.46	9.65002
92.5956	5.36629	0.383962	1751.03	7.12384
101.506	6.42007	0.404436	193.935	2.41596
99.6962	5.1447	0.407476	NA	NA
110.145	7.3128	0.494997	15.8261	1.97862
81.5141	4.50938	0.279058	345.413	20.0145
120.715	7.00006	0.575142	147.913	2.5035
98.2354	5.87974	0.43963	184.15	2.66238
109.073	6.70431	0.488604	17.3108	3.07093
114.354	6.53393	0.519903	150.887	18.869
92.9874	5.17109	0.35054	221.759	24.5846
109.341	7.27947	0.531366	17.9555	1.71968
107.041	5.81749	0.463255	204.854	23.9114
111.653	6.00688	0.470958	167.584	21.7609
107.833	5.53664	0.428345	242.316	29.1838
96.5583	5.50949	0.453255	1993.8	9.052
97.1826	5.16986	0.376196	230.83	28.0042
118.226	7.42255	0.578585	20.059	1.95052
97.4745	5.66239	0.49108	36.8414	4.90952
117.351	6.26117	0.509115	78.5163	18.6063
102.928	5.25752	0.41325	356.753	29.0675
103.153	5.57694	0.469612	3238.04	11.1336
107.161	5.76182	0.448708	344.101	29.5445
111.773	7.41759	0.543386	19.5774	2.07604
119.276	6.52838	0.547975	126.018	18.7776
116.551	6.4093	0.493736	224.045	26.5868
92.1832	4.66527	0.292749	206.692	29.1906
115.701	6.54826	0.549671	129.102	18.1394
92.3555	4.55008	0.316239	NA	NA
104.004	4.98098	0.360087	268.247	28.0392
101.336	5.49782	0.468346	227.315	29.4246
107.621	5.61357	0.491956	151.108	25.1072
84.4685	4.24821	0.252603	128.489	18.803
113.153	6.27761	0.472661	117.057	24.8442
108.535	5.7271	0.486452	180.497	27.7971
116.145	6.42753	0.540565	170.016	27.2656
106.298	6.15345	0.535767	167.781	29.4021
103.601	6.04127	0.454147	2388.28	12.1811
102.739	5.20664	0.449617	3519.87	8.21318
116.516	6.55175	0.527666	248.013	29.094
109.727	5.29032	0.384729	338.01	29.2964
99.1618	4.43786	0.345859	1568.05	9.30127
86.386	4.3355	0.233858	321.345	35.8731
116.736	6.64124	0.532037	197.762	28.5548
121.483	6.67171	0.571826	NA	NA
119.286	6.78848	0.558905	135.923	20.3322
125.96	7.1491	0.593688	126.449	15.3978
109.754	5.89722	0.492987	211.828	27.4112
64.9482	3.49265	0.138293	3416.36	7.79716
104.122	5.3002	0.416133	128.296	21.318
107.176	7.02907	0.520121	29.6035	2.62526
104.876	7.0374	0.500711	735.486	2.38926
111.23	6.96537	0.504717	53.146	2.17042
90.3284	6.14654	0.388344	NA	NA
100.918	7.0278	0.485267	709.98	8.60943
101.977	6.77512	0.446086	99.1816	4.38348
107.571	6.22844	0.443903	1985.96	11.6287
105.089	6.98303	0.512064	NA	NA
129.627	7.55083	0.622714	NA	NA
123.648	7.26353	0.613394	108.57	3.59613
113.255	7.20304	0.514496	60.3467	2.75917
116.603	6.87296	0.565742	79.1904	3.12885
117.591	6.66471	0.523669	60.2273	4.28395
105.712	5.67412	0.448339	210.594	6.8085
94.4085	5.13266	0.324866	103.748	1.4129
100.27	5.51473	0.401951	103.748	1.4129
104.703	5.93092	0.452257	843.828	10.0011
115.833	7.45984	0.562386	176.701	4.10343
101.464	5.95018	0.395793	90.7315	5.32068
94.245	5.14917	0.394946	NA	NA
100.756	5.29239	0.415831	3015.88	5.90419
110.29	7.10915	0.553067	547.338	4.25494
97.9986	5.28246	0.401066	1317.95	7.97423
99.1567	4.57155	0.332625	1712.41	14.0903
104.043	5.53392	0.434139	1372.6	6.3849
95.4613	5.50589	0.417894	1057.22	7.21253
96.6005	4.58021	0.333071	1184.26	13.636
97.2703	5.08795	0.349654	1333.45	14.2274
105.101	6.56946	0.514062	519.241	7.24627
96.04	5.36996	0.353766	856.16	8.66559
101.894	6.50483	0.521563	1379.87	7.96406
99.4375	6.07747	0.416156	1030	3.67241
103.397	6.37887	0.522745	1030	3.67241
111.059	6.78768	0.537881	139.278	2.93861
95.7814	5.51992	0.42569	244.663	3.78879
101.618	5.95187	0.475589	339.811	4.94855
120.132	7.1489	0.586739	168.246	5.98896
125.569	7.32088	0.620563	130.005	2.61625
85.9877	4.43869	0.270285	372.543	2.28161
88.8088	5.24988	0.349584	119.584	2.63091
89.4562	4.227	0.332933	150.817	1.3402
112.59	7.25039	0.561558	13.355	1.23143
114.306	6.73232	0.539691	14.6199	1.67692
103.641	5.62066	0.469485	258.415	17.4601
72.2689	3.16725	0.18161	122.066	5.48381
100.111	5.51691	0.393132	31.4789	2.87236
98.1155	5.98183	0.461516	129.103	4.49697
107.846	7.03373	0.510261	19.7897	1.90301
75.4188	4.02701	0.161971	254.611	10.0621
106.48	6.77877	0.493091	12.1563	2.01366
102.007	6.53264	0.494713	60.2119	3.87652
89.8398	6.65771	0.45121	11.9036	1.07593
100.889	6.13812	0.478927	NA	NA
105.417	6.53435	0.449396	19.9334	1.7988
106.154	7.64423	0.519651	20.6673	1.43867
96.2217	6.144	0.356241	140.323	2.69113
94.3293	6.00571	0.381802	63.7639	1.17097
114.162	6.45115	0.496497	42.6395	3.08575
93.15	5.61491	0.357084	35.6803	1.11447
119.885	6.93037	0.506808	NA	NA
101.647	4.94535	0.376441	10.887	6.43226
105.712	6.87156	0.462257	48.1955	4.25388
104.913	5.61801	0.415655	65.8181	3.46927
121.692	NA	0.614278	40.1039	3.35062
106.07	6.66114	0.526448	39.0259	2.58301
103.158	NA	0.441067	30.9004	4.08467
104.989	6.15723	0.504966	54.1138	3.35063
111.714	6.83127	0.494754	20.8825	1.47961
110.679	6.92929	0.576281	36.0798	1.324
112.846	6.29438	0.527668	36.1452	4.3611
107.949	NA	0.525214	55.3404	11.5244
109.8	7.16605	0.528874	38.2066	5.11389
100.794	6.06815	0.474842	29.4354	14.7865
109.8	7.33333	0.498746	169.139	3.99283
106.704	6.54687	0.57996	34.3314	11.0494
106.852	6.34495	0.486485	29.0825	4.59569
115.875	NA	0.55286	15.513	2.90215
122.091	5.19227	0.596808	15.9116	5.54506
98.7636	5.9134	0.414824	156.87	4.23046
96.3211	6.59516	0.479688	172.131	4.77739
90.6667	NA	0.430765	NA	NA
117.199	5.96323	0.591667	26.2486	6.36687
90.6677	4.27457	0.314877	64.2063	4.14804
89.4821	4.86144	0.297099	53.6201	1.41265
109.254	4.45545	0.494421	169.993	7.8538
85.9427	4.25901	0.254398	552.498	17.3734
109.396	5.49413	0.492372	90.7268	10.9586
98.2271	4.74045	0.45931	91.4985	10.9376
93.6372	5.6646	0.342036	534.605	19.2112
118.134	5.85053	0.497415	66.3521	7.11287
86.4853	3.94383	0.247375	113.929	11.6151
105.415	5.19902	0.351347	52.3284	3.72539
102.588	5.60072	0.430948	427.957	17.119
116.619	6.35907	0.482241	321.001	15.9592
97.0113	4.34857	0.422089	665.947	15.0223
109.842	5.60323	0.473456	322.091	14.2502
87.5366	3.87886	0.310628	503.971	21.5465
111.15	5.99523	0.542588	334.053	10.7332
114.044	6.39025	0.569053	401.539	13.7422
118.944	7.30324	0.541288	22.2944	3.07408
128.202	7.47187	0.617005	27.216	2.77132
89.6895	4.75444	0.296023	26.5531	5.2453
121.629	7.41865	0.619944	22.9912	4.12303
101.931	5.6691	0.442037	19.806	2.926
116.667	7.44333	0.595338	287.057	12.755
125.243	7.51111	0.589467	28.0978	2.45347
113.352	6.97473	0.478719	149.22	3.17511
111.395	7.22399	0.58572	149.22	3.17511
116.527	7.10354	0.562381	108.446	4.1239
118.571	7.79965	0.612211	108.446	4.1239
122.326	7.54077	0.573162	40.1642	1.50644
136.25	7.74187	0.644929	28.9941	3.13835
113.416	6.87743	0.476955	56.7007	2.32481
131.791	7.22691	0.637511	17.6145	3.97425
120.5	6.95079	0.588642	217.062	4.84642
116.838	7.03158	0.611427	217.062	4.84642
147.841	7.86079	0.621819	426.081	2.97431
127.635	7.3098	0.60953	14.9055	4.0536
119.114	6.8831	0.483081	784.837	10.9428
108.148	6.29802	0.451515	1109.07	10.889
114.552	6.91575	0.505577	NA	NA
112.222	7.44551	0.579995	NA	NA
122.5	6.95337	0.659923	NA	NA
134.286	7.27826	0.61918	691.492	21.5394
119.02	7.67905	0.586929	NA	NA
123.122	7.4838	0.567305	782.555	3.55596
122.634	6.74038	0.555048	206.906	26.3901
121.974	7.52064	0.591441	403.846	3.50084
127.872	7.57623	0.563675	403.846	3.50084
115.465	6.94396	0.563497	402.603	5.49584
83.1945	4.48425	0.25069	1687.91	15.3898
119.243	7.55468	0.59711	48.0482	2.6313
88.466	3.63029	0.268358	1855.4	17.3065
115.789	7.03076	0.57681	195.018	4.7914
127.442	7.43742	0.595973	30.5266	2.75531
128.309	6.75144	0.609432	29.4522	3.77534
146.667	7.5437	0.660843	19.4756	2.54654
102.81	6.9437	0.536917	646.524	8.10952
116.113	7.60267	0.569384	354.116	3.88228
124.815	7.27053	0.509233	324.263	5.00983
121.535	6.61102	0.551137	47.4079	3.17228
120.981	7.23588	0.505201	319.022	5.77833
86.1299	4.6782	0.310575	46.7036	2.60052
141.818	7.00458	0.544647	423.208	4.98662
113.742	6.17316	0.49766	337.154	10.5168
116.364	6.23393	0.534576	337.154	10.5168
122.769	7.66272	0.59457	NA	NA
122	5.47664	0.32934	NA	NA
112.061	7.65756	0.553321	258.437	4.98498
81.5552	3.60787	0.218455	1267.18	26.6326
115.765	7.49306	0.505475	465.622	4.77325
102.141	5.41333	0.403351	185.33	10.3861
119.162	7.38466	0.55013	NA	NA
117.899	7.46708	0.511074	558.155	5.41438
108.764	6.02159	0.509906	766.626	10.4831
105.887	6.22532	0.5257	NA	NA
116.261	7.47316	0.532452	777.664	5.97936
113.565	6.76431	0.564835	82.1114	9.54679
108.94	5.79694	0.457079	194.752	11.8696
111.14	6.34401	0.447869	168.392	2.20166
103.467	5.97054	0.468478	267.939	13.3279
98.5573	7.20216	0.482727	750.756	6.2303
115.556	6.63492	0.423755	29.3867	2.66278
95.2222	6.35391	0.477762	444.65	10.9088
128.393	6.94754	0.660886	154.497	22.9308
101.295	6.05799	0.419083	842.781	21.8705
91.0816	5.61501	0.319284	225.465	1.86724
98.5823	5.94056	0.430395	225.465	1.86724
128.007	6.73302	0.610289	76.1165	7.25241
120.458	6.27221	0.564403	105.376	7.17546
121.421	6.61907	0.548919	44.9036	6.42592
124.014	7.01057	0.612282	123.389	9.42859
123.349	6.6105	0.521052	144.228	10.9861
126.198	6.75842	0.612255	63.2037	7.95862
104.364	6.03654	0.448435	671.812	23.2228
96.0357	5.65072	0.423036	NA	NA
90	3.85	0.15	867.502	13.6263
104.3	5.72773	0.473679	938.61	10.4576
118.752	6.39213	0.573056	106.007	10.1206
76.9308	3.33636	0.198281	75.4032	11.9753
99.3284	6.02325	0.25318	63.3374	7.01686
70.5884	3.29458	0.194737	165.445	36.9119
93.5121	3.78383	0.338143	75.91	15.8522
106.56	5.14108	0.462333	13.7949	15.7323
73.1976	3.44936	0.180744	241.069	11.8583
106.693	4.73701	0.429378	12.6234	18.9957
82.9726	3.79142	0.266671	344.131	7.07429
117.23	6.36662	0.522306	19.3716	6.96221
122.147	7.08503	0.573655	19.3716	6.96221
59.8857	3.95227	0.171237	236.781	7.52671
92.4444	5.81938	0.383998	236.781	7.52671
106.484	7.07651	0.494225	353.087	8.60141
75.1027	3.51551	0.166263	346.021	8.33552
94.8537	4.36244	0.376914	NA	NA
96.7258	4.31081	0.384956	380.306	16.0435
74.6429	3.39865	0.205738	355.695	15.1639
78.854	3.49942	0.255695	208.249	9.13997
97.7528	3.83117	0.373393	35.206	7.64569
70.9751	3.74524	0.227344	NA	NA
91.8824	4.05309	0.291138	85.5553	11.5332
108.993	5.00858	0.448317	168.894	14.4911
96.8164	NA	0.354851	155.242	15.1058
62.3075	3.58365	0.146466	429.485	18.4558
90.3598	3.58334	0.311291	63.3967	8.38569
71.6723	3.39813	0.194516	498.266	34.6003
90.8867	3.72978	0.332731	329.838	11.5713
81.9595	3.71064	0.25638	262.589	14.611
97.1692	3.72376	0.335865	1280.73	23.7442
91.2466	3.48234	0.233607	410.732	21.4773
91.416	4.10669	0.291312	207.596	8.18708
107.451	4.34662	0.490195	31.6596	14.9989
103.881	3.44373	0.368019	314.626	47.9414
64.2979	3.32222	0.121935	208.464	28.7427
80.984	3.64993	0.278051	171.986	24.9546
101.538	NA	0.380048	NA	NA
107.742	NA	0.536877	NA	NA
123.333	NA	0.568516	NA	NA
115.429	NA	0.624986	NA	NA
121.667	NA	0.533238	NA	NA
82.8571	NA	0.243136	NA	NA
86.814	NA	0.324185	51.3514	17.0936
98.7438	NA	0.367007	73.4064	14.0542
102.94	NA	0.359645	181.392	16.0851
118.813	6.73177	0.489853	213.728	18.4562
77.1607	NA	0.182294	295.585	22.2186
108.316	NA	0.466212	42.4635	13.9284
96.159	NA	0.403665	117.636	11.5831
112.147	NA	0.491723	44.1733	16.2992
102.412	NA	0.462587	146.541	12.8886
109.541	NA	0.492634	141.513	12.8414
109.589	NA	0.487039	72.8428	12.9326
77.0453	NA	0.168746	208.784	15.3925
79.1282	NA	0.165089	208.784	15.3925
87.594	NA	0.32585	71.4492	13.2717
82.9475	NA	0.289363	108.391	14.5114
100.164	NA	0.335141	34.2225	12.7796
103.041	NA	0.394772	48.4055	12.0169
104.858	NA	0.43251	46.9279	12.1008
94.3792	NA	0.287787	145.383	20.2796
110.077	NA	0.366976	77.7899	15.8949
106.667	NA	0.401713	47.3612	16.1009
91.4731	NA	0.313031	187.374	15.8453
88.1768	NA	0.231196	139.103	16.6539
90.3953	NA	0.344515	180.479	17.5663
74.7037	NA	0.148194	125.461	16.374
104.99	NA	0.404619	119.972	15.1085
97.3422	NA	0.290545	94.5033	15.7637
96.9231	NA	0.312104	76.0049	14.2554
106.383	NA	0.497074	78.3993	14.7711
104	NA	0.241168	77.7735	15.1119
78.0631	NA	0.197266	245.461	15.4656
90.8095	5.79625	0.34249	238.669	16.9798
91.985	NA	0.289135	79.8722	12.7368
75.5601	NA	0.170538	416.618	12.8952
91.1806	NA	0.356783	300.551	16.1539
76.8413	NA	0.140182	248.713	21.1546
67.6667	NA	0.134779	211.217	21.6929
80.35	NA	0.186642	263.8	16.3092
80.835	NA	0.220823	98.3986	15.2628
78.6111	NA	0.184552	180.524	17.1552
72.2941	NA	0.165872	394.016	14.643
76.6854	NA	0.178448	207.178	20.4583
83.2212	NA	0.242191	163.705	20.3924
101.485	NA	0.361792	129.287	20.5643
102.683	NA	0.353963	111.936	19.0071
84.8583	NA	0.300478	224.039	19.9222
68.5556	NA	0.139936	NA	NA
74.2414	NA	0.154201	175.027	17.2106
124.846	NA	0.533746	101.115	19.1714
72.381	NA	0.133437	302.794	23.2651
60.8889	NA	0.101481	502.113	20.2861
102.095	NA	0.420167	469.673	23.6705
75.3058	NA	0.134059	467.64	22.7557
104.05	NA	0.400842	19.6612	10.2959
63.2817	NA	0.122503	NA	NA
75.3869	NA	0.132156	235.387	22.4375
71.6896	NA	0.152723	434.993	17.2284
85	NA	0.246799	185.523	15.1958
71.3096	NA	0.165207	922.94	24.9523
67.0707	NA	0.159506	622.455	26.2784
101.615	NA	0.492726	17.0417	13.4257
59.4737	NA	0.108945	517.693	21.6166
84.1524	NA	0.336009	42.5612	10.322
67.8309	NA	0.159904	644.195	23.819
66.5278	NA	0.182832	644.195	23.819
70.2941	NA	0.137297	644.195	23.819
68.2381	NA	0.143658	644.195	23.819
66.8095	NA	0.124098	374.504	17.7163
78.8436	NA	0.169119	209.765	17.3183
64.9206	NA	0.108201	659.128	18.2183
77.1589	NA	0.166837	385.278	16.6357
76.3053	NA	0.163185	351.981	17.0839
61.299	NA	0.111067	277.217	19.0293
67.619	NA	0.151325	147.399	13.1737
72.9097	NA	0.16677	264.437	16.9704
68.2195	NA	0.196099	722.096	28.9991
91.8877	NA	0.242308	136.205	17.1904
64.7926	NA	0.116326	885.518	25.5009
53.9394	NA	0.089899	263.331	22.4027
70.3043	NA	0.147513	366.723	18.4859
72.7328	NA	0.130914	503.073	18.4882
82.6604	NA	0.214004	367.781	19.8419
113.825	NA	0.566658	117.836	14.6286
96.3409	NA	0.374716	330.018	21.6106
94.4215	NA	0.376644	NA	NA
73.617	NA	0.158502	637.041	21.6736
69.1877	NA	0.190264	385.576	29.096
104.021	NA	0.535227	117.562	13.3046
113.349	NA	0.445709	69.8868	15.7209
70.9543	NA	0.164685	1328.41	13.5431
73.6364	NA	0.153936	1555.76	15.4128
78.2219	NA	0.197829	1620.93	13.661
78.371	NA	0.246301	1775.48	12.2715
71.1329	NA	0.16371	709.021	14.5434
127.45	5.5138	0.583394	28.5863	9.81608
75.9545	3.61356	0.177454	122.908	13.4571
136	5.77876	0.567832	33.7619	6.47177
131.111	5.7156	0.555226	56.3671	8.60083
112.509	4.31182	0.370883	34.0371	10.2824
118.92	6.27103	0.553722	28.4503	8.07634
121.627	5.8164	0.530574	29.2836	7.58356
107.731	6.18412	0.414936	29.2836	7.58356
123.229	6.36072	0.585389	29.2836	7.58356
94.1453	4.43131	0.294064	70.0036	5.74621
104.187	5.6431	0.440542	70.0036	5.74621
133.333	5.80734	0.574959	51.2841	5.95439
91.6667	4.59862	0.279695	97.3996	5.91394
101.804	4.87112	0.438881	97.3996	5.91394
99.1357	4.91154	0.449223	69.0801	5.70527
87.6614	3.57242	0.255765	55.8942	5.74187
127.584	6.45869	0.601475	36.2809	3.70842
99	4.7451	0.400745	68.7519	10.6114
100.867	5.17399	0.388819	67.5753	7.76373
142.5	6.93939	0.666619	32.4637	3.76791
134.042	6.3885	0.605793	54.0223	3.34671
102.311	4.66611	0.407367	71.7429	6.25564
114.667	3.92254	0.332604	96.7069	8.10017
138.095	6.53636	0.614694	NA	NA
78.6124	4.03236	0.161771	183.41	8.86278
94.3339	4.12675	0.246121	297.191	8.30369
73.3333	3.52991	0.150909	263.475	9.21042
116.067	6.13534	0.507796	135.437	3.66566
117.444	5.55868	0.487246	64.8412	4.09314
114.217	6.42031	0.542449	21.5095	1.76984
115.965	6.48351	0.540543	21.1225	3.6459
94.2141	5.12671	0.419044	14.5329	1.28998
116.094	5.72529	0.494229	31.8395	3.52181
110.522	5.96734	0.527273	22.1197	10.5675
113.62	6.16219	0.556484	23.3944	7.63746
104.886	5.41901	0.467547	20.4833	8.74996
129.231	7.10909	0.543075	27.7897	12.5815
85.5	3.61996	0.352003	66.7334	8.02379
81.1111	3.98715	0.268243	66.7334	8.02379
100.148	5.18381	0.356292	37.6202	2.93037
106.429	5.34659	0.485204	35.3363	2.11667
101.602	5.28287	0.378743	29.3866	13.0476
104.184	5.29288	0.369003	29.3866	13.0476
106.214	5.43495	0.379991	29.3866	13.0476
117.269	5.34006	0.329777	39.5668	12.8218
135	5.5	0.571264	39.5668	12.8218
130.056	5.6971	0.476411	39.5668	12.8218
100.952	4.76786	0.363554	233.339	1.22768
110.833	4.77743	0.371519	120.802	7.92068
110.789	6.40917	0.483411	26.9786	4.23251
97.0784	4.91245	0.342332	87.7555	1.42716
88.3635	5.01934	0.364254	100.739	14.0362
91.7647	4.4	0.252079	106.911	12.3659
104	5.9717	0.482377	352.937	21.0208
97.2127	4.99199	0.309495	83.7867	13.8901
117.143	6.79412	0.557082	NA	NA
87.6923	4.72072	0.293197	75.4284	8.08505
76.8043	3.87735	0.248098	312.256	13.7729
90.9171	4.36532	0.263	762.874	21.6583
108.957	5.40913	0.465212	33.0062	4.13315
73.7436	3.87992	0.241443	311.541	20.6887
82.5	3.92562	0.165523	334.854	20.6154
108.75	5.83495	0.502977	25.2562	3.03875
65	3.58	0.108333	435.026	27.4737
71.4286	3.65833	0.13332	2009.54	22.125
64	3.3301	0.106667	1607.18	8.38962
115	6.23824	0.511973	35.7213	3.20559
77.7244	3.92396	0.186288	227.113	3.93096
80	2.4	0.133333	1263.81	13.2444
67.2755	3.95874	0.113997	405.776	25.0823
111.667	5.81	0.474042	31.3065	2.90882
129.032	6.97424	0.692832	33.9468	3.06078
69.5312	3.20691	0.121891	1567.03	7.07324
90.2312	4.18015	0.278318	693.55	18.7636
68.3333	3.55404	0.153434	922.383	31.4829
75.9848	3.1415	0.233971	408.264	16.3891
86.8276	4.20554	0.367024	123.395	6.14768
101.429	5.62307	0.460347	509.654	16.515
120	5.81	0.520115	909.058	20.6709
116	5.76415	0.389061	NA	NA
94.1176	5.68932	0.455937	NA	NA
78.3278	3.51173	0.186426	781.119	27.2653
74.2857	2.29762	0.12381	609.815	17.0159
74.7059	3.27938	0.12451	609.815	17.0159
90.6522	3.94822	0.264507	513.656	12.7032
76.2215	3.0158	0.162558	710.928	22.148
99.9778	5.10534	0.331106	349.03	28.8295
101.538	3.39405	0.278291	506.691	8.45365
79.7863	3.87365	0.190162	888.398	19.1258
76	4.23	0.182989	724.45	8.65795
110.892	5.90604	0.508833	243.469	7.50836
88.604	4.6408	0.271904	551.196	32.2187
82.9429	3.7748	0.184389	270.755	26.2353
76.6667	4.68317	0.249662	670.278	18.7497
79.0278	4.26881	0.22317	465.479	8.93612
78.8235	2.6483	0.131373	NA	NA
111.472	6.11596	0.456798	164.854	11.7396
86.2185	4.89618	0.297156	442.643	5.52338
84.9522	4.82175	0.322243	236.406	3.63309
110.769	6.66	0.508408	136.494	1.39847
101.947	5.48917	0.409945	176.338	12.1445
84.8913	3.93633	0.20793	111.85	10.5956
78.1818	3.78095	0.159258	342.018	27.8059
87.3837	5.74625	0.308601	39.0092	6.33312
90.6727	4.59027	0.328893	742.115	16.5875
79.789	2.98247	0.183762	316.67	11.2432
83.4444	5.17661	0.403492	591.237	25.0946
97.7249	4.01368	0.261184	159.581	8.76134
87.7997	4.7724	0.332632	61.6228	9.26587
82.2319	4.49998	0.236099	276.91	16.7922
100.277	5.30966	0.453114	108.388	10.7562
84.8442	3.63089	0.163139	134.768	10.3536
71.5	3.8992	0.148072	145.962	10.3696
92.6721	5.0676	0.385328	209.33	15.0747
84.4444	3.5263	0.14737	171.994	10.5886
102.105	4.28692	0.340624	NA	NA
88.027	4.493	0.273313	137.624	9.0763
92.4256	5.36891	0.386383	137.624	9.0763
86.9565	3.17096	0.245334	261.725	9.21338
70.013	3.52593	0.196204	638.235	21.8136
91.6667	4.08606	0.200766	349.267	9.38835
80.6667	3.39016	0.1733	385.874	26.2227
88.3333	4.8227	0.252301	258.386	17.1957
79.2614	3.12259	0.138649	1022.89	20.519
92.3016	5.14294	0.390157	86.1756	5.25319
83.6	3.60126	0.220139	195.059	9.4318
97.8571	4.90135	0.37079	80.4007	6.95902
87.005	4.32392	0.250997	336.375	17.9578
94.5455	3.71326	0.232889	327.487	9.63677
70.6923	3.802	0.157092	665.783	24.0227
94.2961	4.87596	0.31797	534.029	10.3707
82.7752	2.84032	0.17825	629.384	22.579
53.3333	3.79339	0.116912	805.754	25.9098
119.368	5.68922	0.386251	50.7938	8.09349
90.0588	4.45738	0.294611	537.054	9.18914
101.429	4.84211	0.319683	537.054	9.18914
77.2879	3.54142	0.195442	407.844	5.2099
65.4444	3.17734	0.113413	669.402	30.8008
72.5824	3.80247	0.141295	809.244	25.6337
70	3.27273	0.130916	1325.21	25.5395
88.167	4.40362	0.323865	51.61	4.77062
78.25	3.76851	0.159876	NA	NA
64	3.90291	0.121397	498.594	31.2241
68.1122	3.34503	0.125285	1140.33	21.7449
79.886	3.84789	0.178299	351.902	10.2916
75.6779	3.67569	0.13311	422.728	15.6737
70.9664	3.73516	0.180014	1089.78	30.4158
82.5	3.95299	0.169036	498.99	16.5084
71.0501	3.65091	0.208419	1248.31	21.0809
81	3.52945	0.135	263.445	9.33577
53.3333	3.64	0.102605	1065.64	19.5034
65.6452	3.26592	0.13193	856.767	21.7532
80.6076	3.1521	0.191491	220.008	9.62542
103.928	4.83232	0.329461	434.872	10.9988
75.2827	3.09386	0.232761	1110.64	30.2622
69.6952	3.48722	0.152998	1034.3	24.4402
77.4295	2.97541	0.186691	1315.11	18.3617
67.9939	3.53191	0.151429	1001.48	24.8885
84.6667	3.6469	0.236411	417.561	13.2212
71.0965	3.79115	0.147976	827.717	37.3163
81.4733	3.84034	0.209774	1242.66	39.5345
73.75	3.64183	0.136013	915.33	39.7367
76.4004	3.55985	0.191519	NA	NA
70	2.87793	0.116667	905.992	22.8282
82.5524	3.55676	0.178068	1049.38	21.253
56.9231	4.01478	0.10965	959.769	27.6651
73.75	3.81265	0.122917	800.333	21.4169
76.6667	3.08929	0.127778	1183.13	22.5045
87.6923	3.81481	0.146154	779.994	39.3111
77.203	4.57835	0.264605	98.9931	6.36982
68.3333	3.96282	0.181842	694.282	42.6675
75.2778	3.7535	0.164798	832.089	28.9486
71.4286	4.69212	0.145218	1263.16	25.6954
69.0909	4.25541	0.115152	856.783	26.6466
82.9762	2.36893	0.150865	738.073	38.0501
67.317	3.95195	0.11912	677.021	24.4998
80	3.9554	0.158912	677.021	24.4998
77.8947	3.74	0.1428	777.21	24.3679
71.5135	3.85094	0.125885	777.21	24.3679
82.5694	3.6399	0.179616	771.988	39.9049
60	3.97403	0.1	742.716	24.8801
73.3333	4.06667	0.122222	742.716	24.8801
64.2857	4.50463	0.107143	1106.23	21.484
93.3333	5.84198	0.302649	37.1467	11.095
79.2046	3.59902	0.193487	NA	NA
57.7778	3.98086	0.11417	NA	NA
89.697	4.1281	0.212641	NA	NA
88.9085	4.28899	0.318026	406.526	19.9643
116.77	5.13209	0.364623	249.387	15.752
108.421	4.26446	0.316733	207.159	13.4745
92.746	4.29648	0.340934	537.695	24.2234
99.6667	5.72112	0.30542	537.695	24.2234
66.8117	3.46699	0.120275	715.349	26.0757
72	4.06306	0.132996	845.938	35.7693
83.4747	4.84563	0.320716	783.708	24.2903
63.6033	4.04382	0.106006	1201.89	31.6807
82.168	3.84391	0.24307	1518.9	28.5018
87.9365	3.67358	0.216104	605.147	12.8019
43.037	4.2059	0.0717284	1473.92	32.3209
71	4.14085	0.180688	506.418	26.8603
93.3333	4.32	0.173716	802.977	31.4821
61.8182	3.96956	0.115305	869.828	29.9685
86.4286	4.14162	0.288196	666.376	28.2137
78.2802	5.13451	0.231577	350.623	19.4302
78.4499	2.55594	0.193908	898.007	31.5163
91.7063	4.41252	0.251882	130.668	10.645
83.7571	4.03773	0.142066	335.613	19.3856
78.4451	4.05627	0.147686	335.613	19.3856
65.0794	3.81815	0.121071	310.938	11.5574
94	4.30424	0.279069	704.615	33.0011
88.5788	3.75761	0.225713	2109.68	38.8653
107.303	4.80842	0.344505	397.582	12.327
79.9434	3.56519	0.209496	458.263	33.3437
102.857	3.4106	0.248032	1394.55	35.1675
96.4318	3.79315	0.30665	328.299	20.6055
58.5714	3.16667	0.097619	639.618	31.8523
85.7143	5.17056	0.211232	639.618	31.8523
91.8182	5.27974	0.216375	639.618	31.8523
82.6437	2.84051	0.198226	553.391	28.9083
72.5	4.19091	0.166549	NA	NA
64.2857	4.27546	0.147027	NA	NA
103.796	5.8764	0.384748	526.165	24.1566
72.3241	3.96592	0.152447	1116.93	45.5655
81.4286	4.18265	0.14797	NA	NA
77.2876	4.06604	0.1799	NA	NA
60	3.16703	0.1	1101.84	31.2542
101.105	4.01614	0.29132	1631.66	34.5724
86.6667	2.20723	0.156742	1247.47	43.9481
76.078	3.85045	0.19751	810.209	31.2047
103.26	3.51702	0.360894	762.1	22.1578
104.032	4.9791	0.354299	363.704	11.2412
90.0165	4.77564	0.36944	580.599	29.6763
95.0595	3.89574	0.306752	401.272	22.3167
101.5	4.06316	0.410948	969.147	30.4585
83.6943	3.05694	0.178845	NA	NA
86.4099	4.51234	0.251234	920.108	35.7167
97.2727	4.97701	0.37055	499.079	19.1282
77.0109	2.92671	0.165321	591.883	34.841
81.5385	3.48966	0.188771	820.04	32.8179
78.7778	3.73552	0.173318	563.316	38.774
113.874	5.83247	0.430167	674.014	22.9821
87.5518	4.24498	0.258532	1776.39	49.6369
93.7667	4.0244	0.319275	1284.19	37.8214
119.095	5.08584	0.481758	612.793	18.6319
109.412	5.62857	0.323896	98.7186	6.46103
79.2593	3.93319	0.157595	892.547	31.8973
88.0314	4.28541	0.294598	843.983	40.2952
73.4365	3.288	0.147396	1219.55	38.0503
81.8307	4.19629	0.254661	477.382	27.6788
83.0159	3.57329	0.246445	1352.8	32.9496
72.6006	2.87214	0.141143	840.778	37.243
75.103	3.7439	0.153897	753.046	38.1704
63.2616	3.59833	0.136862	1327.83	36.4088
74.1818	4.27249	0.137825	810.708	26.5057
64.2955	2.72132	0.116705	1021.12	35.9137
93.0989	3.73328	0.343437	775.313	29.0701
101.399	5.84481	0.291797	829.056	24.8718
108	6.2	0.454943	666.754	23.7512
105.739	5.99297	0.538356	368.829	16.3689
100.881	5.30558	0.390157	387.3	16.9958
106.667	6.46539	0.501235	38.3176	10.5478
96.8731	5.17157	0.353648	165.643	8.24676
120	6.88453	0.438167	124.292	12.3267
99.1667	5.7822	0.448058	580.945	18.1539
102.105	5.33408	0.344806	338.786	22.0304
96.8425	5.21052	0.338	198.123	8.20669
98.3043	5.09257	0.402745	326.583	7.74971
102.869	5.39574	0.407963	671.044	24.3987
101.25	4.97425	0.33371	609.047	23.039
96.1438	5.08283	0.384105	1480.42	73.7011
79.4444	3.83521	0.176902	787.165	37.0133
102.692	5.11331	0.439716	853.044	41.0648
107.022	5.58125	0.412799	435.533	13.7116
80	3.784	0.172322	770.904	40.9277
76.1376	3.6734	0.160085	641.231	33.5284
97.6364	4.59062	0.333473	223.684	10.9506
81.0256	3.72246	0.165097	713.114	35.0177
91.1111	4.0131	0.229858	949.995	45.6098
85.6241	5.27568	0.318728	955.328	39.0884
78.1547	3.28934	0.181453	746.227	30.3404
74.5819	3.85877	0.20522	700.611	32.8485
118.182	4.90141	0.467327	797.293	39.247
95.5115	4.18454	0.323311	526.798	7.44128
73.881	3.20077	0.158838	488.482	18.1459
73.3504	3.77724	0.162178	159.808	9.51502
80.1536	3.64877	0.183484	724.919	30.6947
117.109	4.71608	0.407125	452.371	8.33405
107.935	4.49764	0.378708	489.278	9.22463
91.6084	3.97464	0.244365	295.583	10.6919
121.753	6.45636	0.507704	43.8599	8.6763
115.556	6.38653	0.463123	452.209	20.2339
115.714	5.09	0.586305	498.71	32.8275
130.644	7.03087	0.546287	43.6295	9.07094
98.5561	4.04406	0.248698	670.974	12.7879
112.783	5.851	0.49895	52.8575	10.4241
79.7333	3.26694	0.206046	474.838	11.2593
104.507	4.32018	0.37797	421.702	10.9203
91	5.47666	0.357462	437.062	11.1195
103	4.91346	0.362731	443.699	11.1544
97.2414	4.24471	0.342082	436.571	11.0018
122.609	6.04691	0.579316	436.571	11.0018
100	5.79405	0.435585	435.61	10.9864
105.455	5.71329	0.596356	455.65	10.3239
101.78	5.4868	0.364937	558.475	10.3827
96	3.80119	0.24921	370.759	9.71961
72.8929	3.42429	0.1395	422.075	28.3249
98.1818	5.32924	0.352939	413.122	10.6549
108.242	4.00604	0.300663	169.442	8.13604
75.4941	3.52339	0.16989	184.454	6.36985
87.303	3.89277	0.192334	37.082	8.30105
103.333	4.90443	0.364605	149.705	7.78659
111.852	6.75349	0.595134	31.9004	6.61116
72.9783	3.07515	0.134744	552.199	26.0983
78.75	3.10714	0.225667	45.8118	10.0031
97.1429	5.11124	0.349581	223.706	7.99547
97.6471	4.49418	0.371172	586.124	19.1854
106.667	4.43488	0.432427	61.6613	5.7521
73.3333	5.52326	0.342618	242.8	2.61357
91	4.25676	0.448039	490.008	6.94468
73.3333	5.86667	0.368199	727.599	16.0822
114	5.10792	0.634785	50.784	6.14614
77.7778	4.19981	0.221227	280.649	2.16011
107	5.31259	0.37159	311.11	3.93447
86.25	5.53676	0.369578	NA	NA
110	6.07022	0.557474	69.7264	9.48078
106.667	6.4025	0.445171	66.5032	9.26973
125.185	5.21663	0.647869	24.4923	9.25496
106.571	4.34437	0.373783	554.652	15.3243
53.5	3.97076	0.105966	NA	NA
63.3333	3.90116	0.142244	383.603	20.3241
61.5	3.96373	0.141755	425.821	21.8442
121.818	5.49544	0.326707	90.2488	6.4494
78	4.01122	0.219222	300.286	13.0333
51.1429	3.64762	0.0852381	NA	NA
81.7778	5.46101	0.491906	87.2822	9.4024
112.316	4.6616	0.37488	287.189	9.25182
101.333	3.74219	0.362571	276.476	8.7079
104.625	4.21281	0.310875	587.738	12.897
109.867	4.13972	0.307487	533.239	19.0745
108.235	4.25189	0.339475	688.402	20.6872
95.6364	3.9682	0.221644	623.154	29.2591
118.667	5.07979	0.417391	261.461	18.2679
115.689	6.19056	0.397855	63.4321	11.1872
112.857	5.56098	0.410831	61.2615	11.3044
136.667	7.54118	0.690658	443.691	50.6046
130	6.35495	0.61267	271.431	11.2182
55.9111	3.70854	0.125796	NA	NA
118.56	6.12541	0.541871	302.359	11.0918
95	5.20137	0.243975	63.486	10.9172
95.6	4.17041	0.345102	80.5086	13.3732
97.5	4.02191	0.257379	253.234	17.5029
105.263	4.78392	0.366431	36.5383	13.416
72.1923	3.94564	0.179595	881.886	28.6187
87.5	3.92056	0.195302	429.337	27.0105
101.3	4.8451	0.438879	217.72	5.94766
75.1538	3.53125	0.182759	346.405	19.0277
91.4286	4.2402	0.243747	56.7292	10.2108
93.8151	5.66174	0.39206	357.693	18.6067
101.385	3.52552	0.499114	143.785	9.36771
110.417	5.90897	0.520367	56.6532	12.3698
115.498	5.41557	0.443873	214.362	12.9688
115.333	4.0818	0.270298	388.778	17.6833
122.5	6.43844	0.543455	41.1218	12.4288
117.698	6.51255	0.583989	NA	NA
113.75	6.47461	0.508107	NA	NA
96.3636	4.47783	0.277191	198.127	20.0775
98.5714	5.85825	0.290209	302.362	23.5775
116.105	6.64127	0.512108	53.9981	13.1411
116.923	5.34286	0.468388	564.738	20.8677
91.8919	2.8	0.357186	319.891	13.6699
110	5.60385	0.47763	64.4227	8.40278
100	5.90377	0.430169	62.9763	11.2998
103.333	6.99482	0.527829	70.5693	9.14785
121.905	6.92442	0.531295	25.4941	8.84515
110	7.72881	0.54024	NA	NA
113.514	4.751	0.455542	55.0932	7.61437
96.9231	7.68687	0.546712	71.8706	9.40707
106.957	5.45413	0.378039	NA	NA
100	5.60606	0.302786	100.774	9.27792
112.5	6.9	0.427155	64.8122	7.64984
86.6667	7.28205	0.458031	87.6805	8.06385
105.714	6.75243	0.361493	99.9735	7.18912
106	6.55814	0.373806	87.3493	8.41133
105.556	6.36321	0.392094	225.897	11.2108
92.8	3.97101	0.280437	93.1067	7.78137
61.1429	3.87543	0.17091	78.632	4.96768
92.1739	6.08889	0.385194	145.207	7.11129
97.7778	4.33891	0.350093	57.5598	6.71525
80	3.66939	0.180061	60.5258	6.27252
106.087	4.32093	0.353502	45.6781	7.516
98.4615	5.74074	0.297351	109.641	7.47924
75	3.8741	0.243126	68.2592	5.6765
107.28	4.48729	0.419838	NA	NA
85.2174	4.48131	0.252675	NA	NA
67.0588	3.78161	0.178176	67.3209	9.99733
101.25	7.28916	0.473209	76.663	7.05752
108.889	6.23715	0.632847	73.6071	6.69998
51	3.86689	0.0976319	139.305	14.6909
102	5.88987	0.5206	99.0026	10.1123
84	3.74059	0.259848	97.2754	10.5012
80	3.75191	0.240555	82.4899	10.5048
34.7692	3.6824	0.0852291	81.3165	17.3351
110.625	5.17778	0.55495	75.8508	14.6016
104	5.23944	0.580435	100.87	11.0795
71.1111	4.71825	0.206413	65.7309	18.4001
51.625	3.83643	0.124242	93.646	12.5404
75.2	3.72646	0.168785	78.1026	13.5837
96.4706	4.94717	0.396091	80.4244	14.3724
85.1852	4	0.315354	159.193	11.8391
66.4	2.86256	0.169282	226.092	26.4197
38.4286	3.69608	0.103376	96.0336	10.0275
96.875	4.04286	0.324786	59.6216	12.9854
53.0588	3.61062	0.165382	185.178	13.537
62.88	3.73529	0.15778	107.566	12.0702
84	3.69658	0.178756	NA	NA
42.5714	3.41629	0.0709524	325.104	43.9855
83.2	4.3516	0.299954	86.687	13.2071
52.5714	3.53636	0.087619	440.884	56.8287
81.3333	4.01442	0.161749	NA	NA
61.8462	3.69196	0.167989	58.6125	11.4394
100	4.84937	0.362838	45.0602	5.82725
86.3158	3.5022	0.233383	82.4505	8.67134
93.8462	5.23451	0.374292	59.7052	4.67706
55.0667	2.78696	0.169539	81.9587	5.38722
114.057	NA	0.506617	1006.8	18.8491
91.2211	NA	0.353913	157.964	6.65341
92.0436	NA	0.38368	NA	NA
102.014	NA	0.392173	868.494	18.8725
109.238	NA	0.489391	169.868	9.95051
60	4.46236	0.1	311.857	12.4847
65.119	3.0753	0.110989	208.475	8.62042
94.023	5.83478	0.419624	664.441	72.776
76.7692	3.53776	0.166954	1183.07	79.8213
76.1905	3.91564	0.262378	888.021	68.8742
91.9682	5.33926	0.324225	506.05	15.9566
79.2424	3.82306	0.193067	833.728	62.412
96.063	5.81628	0.344364	295.554	13.4181
93.3932	5.47555	0.365143	1089.53	109.655
103.149	7.16776	0.521107	485.938	39.7276
79.8747	3.94174	0.197858	102.352	14.6508
76.2303	3.5681	0.160231	403.338	39.6816
117.897	6.70647	0.530121	201.928	13.3034
112.052	7.02848	0.50812	425.281	14.1513
112.269	7.01289	0.503876	409.31	22.1947
100.714	6.04028	0.380921	451.217	14.8624
95.4337	6.26794	0.349571	451.217	14.8624
84.7943	5.74695	0.333205	518.706	19.0791
82.5513	4.38368	0.203004	536.643	19.1933
88.9711	5.54909	0.262577	NA	NA
100.724	6.28133	0.49778	110.163	8.58404
82.9406	4.79896	0.241241	538.78	19.1936
102.759	5.50529	0.522091	NA	NA
102.238	5.27384	0.368171	1149.05	29.7515
83.3333	4.30745	0.258456	94.0057	6.15506
74.7727	3.55104	0.142761	272.998	12.3255
71.5175	3.63588	0.133399	NA	NA
81.1111	4.18333	0.170139	76.8172	6.28294
97.1053	4.05735	0.286074	1445.65	20.5621
65.9584	3.80144	0.115386	782.931	23.8411
88.0656	3.90698	0.180979	3626.02	31.8165
64.7245	3.64544	0.13008	5215.59	27.9578
94.1488	4.83734	0.246223	47.5035	5.68785
106.675	5.562	0.312326	837.122	22.9355
115.378	6.03216	0.525577	481.061	16.0624
110	4.9137	0.356927	638.511	18.3236
95.4293	5.01334	0.378289	63.204	9.73191
121.053	6.20976	0.590092	120.551	6.17241
107.06	5.78419	0.528549	36.6888	6.93366
105.833	6.34896	0.551509	49.3263	6.99934
87.3651	4.59849	0.253209	249.286	16.9525
111.508	5.63998	0.452516	57.5086	12.0983
125	NA	0.568363	136.375	8.14806
72	3.98857	0.12	75.3719	8.55571
107.523	5.72472	0.454203	92.7405	5.19438
113.222	6.54577	0.411763	NA	NA
80.5303	4.20534	0.232965	75.2233	10.1046
102	NA	0.267456	154.311	9.03542
95.3404	5.68592	0.368047	178.265	22.562
90	4.65157	0.422037	420.942	29.3469
106.728	6.73311	0.415465	153.495	22.9281
102.5	6.42093	0.429954	183.257	22.4423
119.471	6.39703	0.47152	296.191	26.6145
108.496	5.6105	0.468936	245.019	22.7005
101.667	5.72517	0.310491	245.019	22.7005
89.5	6.22839	0.423851	206.056	19.4009
66.6071	2.80252	0.144637	76.6126	13.8417
93.2889	6.08369	0.346507	195.358	20.4816
101.684	7.21746	0.427891	92.2273	8.41832
85.8333	4.01402	0.253899	165.867	23.8904
79.5877	3.5644	0.189602	294.604	36.8523
96.0103	6.69392	0.472401	100.043	8.03562
111.333	7.51244	0.560266	89.7447	8.31908
107.821	6.96903	0.504648	94.5291	5.66528
100.159	5.96963	0.531433	229.951	26.3878
71.5497	3.10404	0.212851	405.888	88.5928
79.9846	5.30723	0.303067	614.907	9.72476
60.0641	3.06956	0.106089	477.589	39.5547
89.4327	5.43533	0.381616	268.655	10.5794
96.6009	5.94567	0.509334	339.49	30.9235
79.4408	3.48411	0.182282	180.577	19.2762
86.0526	3.98627	0.22727	180.577	19.2762
69.8363	3.75025	0.139815	180.874	37.4048
68.4706	3.61736	0.122843	821.171	108.391
67.1742	3.19242	0.139692	664.785	97.6738
70.9441	3.32202	0.150685	149.764	80.7747
81.499	5.959	0.332995	659.844	8.08923
91.535	6.50876	0.372586	659.844	8.08923
99.3911	5.44275	0.437214	486.74	13.0092
95.5365	5.6805	0.433211	781.474	19.033
97.5149	5.33083	0.412095	378.544	7.80214
75.3125	3.62701	0.145895	256.34	73.6751
110.348	6.28538	0.470568	NA	NA
100.261	7.47273	0.47046	646.702	11.424
103.83	6.35468	0.419896	291.088	32.0032
82.2881	3.7219	0.209584	26.8402	3.89162
96.896	4.49853	0.33007	209.242	17.7259
75.2306	3.32344	0.173582	52.0664	78.7941
99.9816	6.19566	0.487359	943.3	21.7765
74.5632	3.82677	0.141238	25.4631	16.1302
82.2117	5.30791	0.285509	67.2829	3.62667
78.0566	4.37632	0.23628	51.2175	5.55969
60.2606	3.14489	0.13743	1760.63	31.1594
77.6942	3.28449	0.156179	1066.77	30.9753
52.6108	3.45476	0.111063	1195.25	26.864
56.8485	3.29726	0.118025	510.901	24.6791
99.6953	5.47254	0.442094	824.368	15.2046
52.23	3.44479	0.11019	460.362	13.6177
58.6875	3.89576	0.13587	69.3641	6.10209
48.5225	2.87803	0.125278	637.325	21.6073
92.4213	4.45024	0.289537	494.099	14.5785
77.2968	4.06049	0.243168	1638.12	24.1036
96.2861	5.06796	0.337221	373.384	14.5278
104.03	5.21729	0.331409	404.279	25.495
67.7484	3.77135	0.12427	815.001	20.9642
42.6425	3.8793	0.0902054	815.001	20.9642
89.5947	5.58678	0.325802	84.4741	15.7781
112.381	NA	0.380758	180.604	2.70826
85.5966	NA	0.226622	1109.19	9.13327
99.5455	NA	0.258976	507.019	22.53
87.6299	NA	0.258137	258.106	14.411
84.257	NA	0.225497	262.696	14.4878
93.0308	NA	0.270695	165.982	7.89241
90.2222	NA	0.264789	315.762	13.8116
68.3362	NA	0.171755	452.11	13.7164
72.9731	NA	0.178711	391.744	15.8389
99.7285	NA	0.414815	266.954	3.48684
76.348	NA	0.221245	298.759	25.8161
79.0445	NA	0.20441	NA	NA
70.2357	NA	0.165344	540.207	31.7666
73.824	NA	0.152223	257.133	13.046
86.8879	NA	0.179498	294.224	14.5453
67.0801	NA	0.151476	389.843	15.5671
117.143	NA	0.381566	109.462	5.27031
82.7612	NA	0.17962	NA	NA
88.8257	NA	0.258032	539.443	15.4428
93.2703	NA	0.314624	490.831	9.60928
85.9281	NA	0.384575	545.255	13.757
73.4019	NA	0.219956	592.309	15.9321
101.374	NA	0.499222	NA	NA
72.2161	NA	0.22164	82.3206	9.51779
99.5747	NA	0.413635	NA	NA
68.4444	NA	0.127418	740.673	9.37751
81.3474	NA	0.238922	747.281	10.1329
104.009	7.15998	0.489988	82.0679	5.20647
83.8387	4.40123	0.290282	527.335	17.7671
86.4701	4.98961	0.353485	718.26	9.08523
88.0541	4.49128	0.320395	942.95	12.9635
80.599	4.33097	0.273227	596.544	16.5132
104.381	7.10378	0.528257	119.38	4.69926
120.207	7.0873	0.579881	23.0562	3.95249
91.057	5.36034	0.350158	62.4724	4.63112
96.1438	7.62205	0.523059	529.814	27.1445
75.3303	3.80501	0.201097	574.299	5.85446
80.088	4.70252	0.254429	NA	NA
83.6032	5.02209	0.271025	1146.19	7.96435
101.34	6.08439	0.489733	630.146	8.83052
98.288	5.54139	0.416358	853.206	18.7636
79.6581	3.55405	0.215679	915.253	22.8087
85.3348	5.00784	0.360138	1338.32	17.205
103.631	5.91108	0.47639	1665.68	17.4643
88.0833	3.73647	0.291291	2334.27	9.54123
96.8939	3.72627	0.31186	1707.45	14.86
64.2948	3.52762	0.124381	929.15	27.7561
94.4901	5.21093	0.422479	760.587	12.4795
67.9067	3.68868	0.123565	669.067	35.8972
76.4409	3.88972	0.196128	NA	NA
69.7125	3.51179	0.149735	1034.91	30.7193
66.9584	3.56585	0.151602	1221.78	17.988
64.1023	3.41352	0.133871	1094.35	16.1444
70.9573	3.43484	0.173391	NA	NA
70.3311	3.84045	0.221629	1684.59	18.9555
78.0269	4.15089	0.222463	1624.88	25.2081
93.4659	7.15127	0.480768	285.463	13.2518
81.5929	4.40357	0.251177	2933.83	27.8313
84.5597	4.34302	0.268115	1622.95	11.4396
76.4444	3.56738	0.249832	1790.67	10.7102
100.522	6.22584	0.412294	619.1	16.2149
82.4405	3.90204	0.258603	587.303	14.9291
79.0162	3.82255	0.234364	2663.58	12.1322
84.4995	4.7229	0.310081	824.468	11.9488
70.7659	3.90081	0.19589	3429.51	8.71294
79.7957	4.07743	0.26632	NA	NA
81.0801	3.85373	0.24761	2156.83	17.868
92.4815	5.76018	0.417762	NA	NA
90.1435	4.82878	0.332346	1448.73	16.443
84.5372	3.84088	0.232892	1034.2	22.6372
96.2207	5.23059	0.427115	NA	NA
94.0506	5.18133	0.377521	164.483	6.13413
94.7721	4.39875	0.306877	1767.54	48.4066
95.3983	4.1937	0.329228	1426.02	12.5164
87.9096	3.62782	0.254498	1425.62	15.0208
69.5953	3.4106	0.162229	1031.64	59.9415
97.0259	4.56835	0.349115	2707.62	43.7826
94.1512	4.65444	0.360822	2707.62	43.7826
93.0912	5.83839	0.381738	253.117	6.1785
72.4176	NA	0.355465	234.919	6.19871
67.9722	3.24169	0.141471	NA	NA
87.4207	5.11666	0.42028	595.985	15.4944
89.8834	5.63143	0.456341	595.985	15.4944
81.9813	4.36923	0.272415	301.431	39.4018
92.2085	4.96601	0.427512	320.09	6.19993
91.1776	4.69454	0.229797	311.141	8.13215
65.4048	3.02537	0.123931	647.587	24.8384
64.872	3.96677	0.123409	491.329	17.6585
65.0444	3.94024	0.160438	489.829	16.042
102.342	5.87034	0.456117	1197.75	35.4301
99.7584	NA	0.349785	1257.56	31.2267
92	NA	0.480497	937.955	32.335
86.0586	4.19767	0.273642	1244.47	39.5594
91.0837	4.64865	0.367145	1170.19	19.2204
90.466	NA	0.353527	887.585	22.5074
78.1623	3.2547	0.218071	698.567	23.9033
105.399	4.18283	0.387775	655.862	13.8136
97.8472	5.68757	0.492989	574.835	14.1005
97.6905	NA	0.539491	640.18	14.5796
79.1813	NA	0.183578	706.501	15.1506
90.6055	5.38647	0.416234	814.65	14.8831
102.4	5.76078	0.471528	323.263	7.73079
85.7199	4.29918	0.304463	1861	28.6376
87.1571	4.15056	0.285998	1892.63	18.8233
88	3.7015	0.255045	818.356	26.3407
98.5195	5.21128	0.36548	538.211	15.0995
87.9706	4.63212	0.281224	2745.89	19.0713
100.161	6.39641	0.460256	490.802	14.4166
108.646	6.26418	0.455907	434.735	22.3675
117.059	5.56505	0.530733	48.7087	10.4715
116.823	6.75408	0.545219	48.7087	10.4715
109.778	6.65996	0.560865	73.751	10.1163
99.3309	5.53474	0.460693	481.035	14.5584
98.0728	5.37429	0.462582	1127.24	27.5103
93.342	5.79335	0.434717	978.706	29.271
112	6.29791	0.49326	1071.8	23.0803
101.388	6.12324	0.487088	536.357	14.6591
99.222	5.76418	0.419686	813.357	18.6875
89.7451	5.11191	0.324627	807.887	17.6051
109.945	7.51477	0.545246	808.026	6.56524
94.3175	5.41365	0.374881	NA	NA
89.5009	5.06233	0.356079	1239.24	24.3808
114.838	6.05714	0.529423	97.3002	12.8608
95.1206	5.67682	0.360091	908.11	8.54546
74.4868	4.26781	0.207676	1527.12	41.5173
102.476	7.06546	0.421255	716.27	18.0956
84.6211	5.89588	0.371326	889.86	13.739
75	3.45366	0.162293	1452.03	29.97
89.1282	6.28715	0.410866	922.342	15.3779
87.8412	7.20179	0.497643	951.153	24.7547
101.101	6.10475	0.350703	847.444	7.82165
85.5786	5.31802	0.358906	2264.4	34.2202
86.3454	4.1443	0.270196	1875.89	22.7863
80	3.86542	0.210652	837.312	13.8574
83.9689	5.67311	0.352295	984.368	22.5683
110.545	5.7899	0.479961	678.152	16.8372
98.0871	6.56136	0.385199	960.083	7.04103
100.491	6.62164	0.439982	960.083	7.04103
84.5357	5.61342	0.413314	2069.73	31.8881
79.158	3.49083	0.170378	2386.55	15.2529
84.5006	5.05233	0.326534	1407.1	20.469
91.3527	6.44278	0.476623	1205.3	9.25871
92.4811	6.52764	0.461819	1166.11	9.3189
81.1964	4.90564	0.250717	1759.96	14.7347
78.0357	3.63986	0.179252	1900.56	14.0699
78.9026	3.6877	0.201069	1281.03	15.0014
91.4286	4.04636	0.177577	1281.03	15.0014
77.7219	3.57465	0.185379	1188.05	16.316
73.1648	73.1648	0.144404	763.814	18.6141
106.175	106.175	0.514077	579.977	12.8898
93.3333	93.3333	0.253602	718.992	13.827
81.9776	81.9776	0.20902	905.965	17.9626
77.7778	77.7778	0.142682	NA	NA
